# Supplementary material for: Low-temperature redetermination of aqua­chloridotriphenyl­tin(IV)–1,10-phenanthroline (1/1)
Source: Acta Crystallogr Sect E Struct Rep Online. 2008 Aug 6;64(Pt 9):m1120. doi: 10.1107/S1600536808024343 (PMC2960574; doi:10.1107/S1600536808024343)
Supplement: Supplementary file 1 [file e-64-m1120-sup1.cif]

##############################################################################
###                                                                        ###
###        Electronic paper (Acta Crystallographica Section E)             ###
###                                                                        ###
##############################################################################
#                                                                            #
# This CIF contains the data in a paper accepted for publication in Acta     #
# Crystallographica Section E. It conforms to the requirements of Notes      #
# for Authors for Section E, and has been peer reviewed under the auspices   #
# of the IUCr Commission on Journals.                                        #
#                                                                            #
# Full details of the Crystallographic Information File format               #
# are given in the paper "The Crystallographic Information File (CIF):       #
# a New Standard Archive File for Crystallography" by S. R. Hall, F. H.      #
# Allen and I. D. Brown [Acta Cryst. (1991), A47, 655-685].                  #
#                                                                            #
# The current version of the core CIF dictionary is obtainable from          #
# ftp://ftp.iucr.org/pub/cif_core.dic. The current version number is 2.4.    #
#                                                                            #
# Software is freely available for graphical display of the structure(s) in  #
# this CIF.  For information consult the CIF home page http://www.iucr.org/  #
# cif/home.html                                                              #
#                                                                            #
# This file may be used for bona fide research purposes within the           #
# scientific community so long as proper attribution is given to the journal # 
# article from which it was obtained.                                        #
#                                                                            #
##############################################################################
                                             
data_global
_audit_creation_method     SHELXL-97
_journal_date_recd_electronic     2008-07-28
_journal_date_accepted     2008-07-30
_journal_name_full     'Acta Crystallographica, Section E'
_journal_year     2008
_journal_volume     64
_journal_issue      9
_journal_page_first     m1120
_journal_page_last     m1120
_journal_paper_category     QM
_journal_coeditor_code     TK2288
_publ_contact_author
;
     Dr. Seik Weng Ng
     Department of Chemistry
     University of Malaya
     50603 Kuala Lumpur
     Malaysia
;
_publ_contact_author_email     seikweng@um.edu.my
_publ_contact_author_fax     '03 7967 4193'
_publ_contact_author_phone     '03 7967 6778'
_publ_section_title
;
Low-temperature redetermination of
aquachloridotriphenyltin(IV)--1,10-phenanthroline (1/1)
;
loop_
    _publ_author_name
    _publ_author_address
    'Ng, Seik Weng'
;
Department of Chemistry
University of Malaya
50603 Kuala Lumpur
Malaysia
;
data_I
_audit_creation_method     SHELXL-97
_chemical_name_systematic
;
aquachloridotriphenyltin(IV)--1,10-phenanthroline (1/1)
;
_chemical_name_common     ?
_chemical_formula_moiety     'C30 H25 Cl N2 O Sn'
_chemical_formula_sum     'C30 H25 Cl N2 O Sn'
_chemical_formula_iupac     '[Sn (C6 H5)3 Cl (H2 O)], C12 H8 N2'
_chemical_formula_weight     583.66
_chemical_melting_point     ?
_symmetry_cell_setting     Monoclinic
_symmetry_space_group_name_H-M     'C 2/c'
_symmetry_space_group_name_Hall     '-C 2yc'
loop_
    _symmetry_equiv_pos_as_xyz
    'x, y, z'
    '-x, y, -z+1/2'
    'x+1/2, y+1/2, z'
    '-x+1/2, y+1/2, -z+1/2'
    '-x, -y, -z'
    'x, -y, z-1/2'
    '-x+1/2, -y+1/2, -z'
    'x+1/2, -y+1/2, z-1/2'
_cell_length_a     16.3739(2)
_cell_length_b     17.3120(2)
_cell_length_c     18.4295(2)
_cell_angle_alpha     90
_cell_angle_beta     105.6020(10)
_cell_angle_gamma     90
_cell_volume     5031.60(10)
_cell_formula_units_Z     8
_cell_measurement_reflns_used     9047
_cell_measurement_theta_min     2.3
_cell_measurement_theta_max     28.3
_cell_measurement_temperature     100(2)
_exptl_crystal_description     Block
_exptl_crystal_colour     Colorless
_exptl_crystal_size_max     0.30
_exptl_crystal_size_mid     0.20
_exptl_crystal_size_min     0.10
_exptl_crystal_density_diffrn     1.541
_exptl_crystal_density_meas     ?
_exptl_crystal_density_method     'not measured'
_exptl_crystal_F_000     2352
_exptl_absorpt_coefficient_mu     1.148
_exptl_absorpt_correction_type     Multi-scan
_exptl_absorpt_process_details     '(SADABS; Sheldrick, 1996)'
_exptl_absorpt_correction_T_min     0.768
_exptl_absorpt_correction_T_max     0.894
_diffrn_radiation_type     MoK\a
_diffrn_radiation_wavelength     0.71073
_diffrn_radiation_source     'fine-focus sealed tube'
_diffrn_radiation_monochromator     graphite
_diffrn_measurement_device_type     'Bruker SMART APEX'
_diffrn_measurement_method     \w
_diffrn_detector_area_resol_mean     ?
_diffrn_reflns_number     23117
_diffrn_reflns_av_R_equivalents     0.015
_diffrn_reflns_av_sigmaI/netI     0.013
_diffrn_reflns_theta_min     1.8
_diffrn_reflns_theta_max     27.5
_diffrn_reflns_theta_full     27.5
_diffrn_measured_fraction_theta_max     0.994
_diffrn_measured_fraction_theta_full     0.994
_diffrn_reflns_limit_h_min     -21
_diffrn_reflns_limit_h_max     21
_diffrn_reflns_limit_k_min     -22
_diffrn_reflns_limit_k_max     22
_diffrn_reflns_limit_l_min     -22
_diffrn_reflns_limit_l_max     23
_diffrn_standards_number     0
_diffrn_standards_interval_count     0
_diffrn_standards_interval_time     0
_diffrn_standards_decay_%     0
_reflns_number_total     5746
_reflns_number_gt     5333
_reflns_threshold_expression     I>2\s(I)
_refine_ls_structure_factor_coef     Fsqd
_refine_ls_matrix_type     full
_refine_ls_R_factor_all     0.023
_refine_ls_R_factor_gt     0.020
_refine_ls_wR_factor_gt     0.050
_refine_ls_wR_factor_ref     0.052
_refine_ls_goodness_of_fit_ref     1.01
_refine_ls_restrained_S_all     1.01
_refine_ls_number_reflns     5746
_refine_ls_number_parameters     324
_refine_ls_number_restraints     2
_refine_ls_hydrogen_treatment     mixed
_refine_ls_weighting_scheme     calc
_refine_ls_weighting_details
        'calc w=1/[\s^2^(Fo^2^)+(0.0231P)^2^+10.9613P] where P=(Fo^2^+2Fc^2^)/3'
_atom_sites_solution_hydrogens     geom
_atom_sites_solution_primary     direct
_atom_sites_solution_secondary     difmap
_refine_ls_shift/su_max     0.001
_refine_ls_shift/su_mean     0.000
_refine_diff_density_max     0.72
_refine_diff_density_min     -0.60
_refine_ls_extinction_method     none
_refine_ls_extinction_coef     ?
loop_
    _atom_type_symbol
    _atom_type_description
    _atom_type_scat_dispersion_real
    _atom_type_scat_dispersion_imag
    _atom_type_scat_source
    'C' 'C' 0.0033 0.0016
                         'International Tables Vol C Tables 4.2.6.8 and 6.1.1.4'
    'H' 'H' 0.0000 0.0000
                         'International Tables Vol C Tables 4.2.6.8 and 6.1.1.4'
    'N' 'N' 0.0061 0.0033
                         'International Tables Vol C Tables 4.2.6.8 and 6.1.1.4'
    'O' 'O' 0.0106 0.0060
                         'International Tables Vol C Tables 4.2.6.8 and 6.1.1.4'
    'Cl' 'Cl' 0.1484 0.1585
                         'International Tables Vol C Tables 4.2.6.8 and 6.1.1.4'
    'Sn' 'Sn' -0.6537 1.4246
                         'International Tables Vol C Tables 4.2.6.8 and 6.1.1.4'
_computing_data_collection     'APEX2 (Bruker, 2007)'
_computing_cell_refinement     'SAINT (Bruker, 2007)'
_computing_data_reduction     'SAINT (Bruker, 2007)'
_computing_structure_solution     'SHELXS97 (Sheldrick, 2008)'
_computing_structure_refinement     'SHELXL97 (Sheldrick, 2008)'
_computing_molecular_graphics     'X-SEED (Barbour, 2001)'
_computing_publication_material     'publCIF (Westrip, 2008)'
loop_
    _atom_site_type_symbol
    _atom_site_label
    _atom_site_fract_x
    _atom_site_fract_y
    _atom_site_fract_z
    _atom_site_U_iso_or_equiv
    _atom_site_adp_type
    _atom_site_calc_flag
    _atom_site_refinement_flags
    _atom_site_occupancy
    _atom_site_disorder_assembly
    _atom_site_disorder_group
    Sn Sn1 0.283489(7) 0.505787(6) 0.562615(6) 0.01482(4) Uani d . 1 . .
    Cl Cl1 0.18859(3) 0.44885(2) 0.44433(2) 0.02027(8) Uani d . 1 . .
    O O1 0.37284(8) 0.56254(7) 0.67064(7) 0.0195(2) Uani d D 1 . .
    H H1O 0.3578(17) 0.6082(8) 0.6762(16) 0.050(8) Uiso d D 1 . .
    H H2O 0.4223(9) 0.5695(16) 0.6674(16) 0.053(8) Uiso d D 1 . .
    N N1 0.36099(9) 0.71863(8) 0.67875(8) 0.0188(3) Uani d . 1 . .
    N N2 0.50883(9) 0.65084(9) 0.65883(8) 0.0216(3) Uani d . 1 . .
    C C1 0.34419(10) 0.58146(9) 0.50254(9) 0.0172(3) Uani d . 1 . .
    C C2 0.40237(12) 0.55391(11) 0.46606(11) 0.0264(4) Uani d . 1 . .
    H H2 0.4115 0.4999 0.4636 0.032 Uiso calc R 1 . .
    C C3 0.44752(13) 0.60528(14) 0.43296(12) 0.0343(5) Uani d . 1 . .
    H H3 0.4872 0.5861 0.4081 0.041 Uiso calc R 1 . .
    C C4 0.43462(13) 0.68404(13) 0.43620(12) 0.0330(5) Uani d . 1 . .
    H H4 0.4662 0.7189 0.4146 0.040 Uiso calc R 1 . .
    C C5 0.37588(13) 0.71172(11) 0.47086(11) 0.0287(4) Uani d . 1 . .
    H H5 0.3662 0.7657 0.4723 0.034 Uiso calc R 1 . .
    C C6 0.33064(12) 0.66094(10) 0.50385(10) 0.0214(3) Uani d . 1 . .
    H H6 0.2901 0.6806 0.5275 0.026 Uiso calc R 1 . .
    C C7 0.33380(10) 0.39676(9) 0.60801(10) 0.0179(3) Uani d . 1 . .
    C C8 0.36605(13) 0.38717(11) 0.68536(11) 0.0274(4) Uani d . 1 . .
    H H8 0.3716 0.4306 0.7178 0.033 Uiso calc R 1 . .
    C C9 0.39024(15) 0.31425(13) 0.71554(13) 0.0366(5) Uani d . 1 . .
    H H9 0.4120 0.3082 0.7685 0.044 Uiso calc R 1 . .
    C C10 0.38270(13) 0.25093(11) 0.66890(13) 0.0331(5) Uani d . 1 . .
    H H10 0.3982 0.2012 0.6898 0.040 Uiso calc R 1 . .
    C C11 0.35274(12) 0.25958(10) 0.59211(13) 0.0292(4) Uani d . 1 . .
    H H11 0.3493 0.2161 0.5600 0.035 Uiso calc R 1 . .
    C C12 0.32755(11) 0.33198(10) 0.56158(11) 0.0218(3) Uani d . 1 . .
    H H12 0.3059 0.3375 0.5086 0.026 Uiso calc R 1 . .
    C C13 0.18329(10) 0.54725(9) 0.60574(10) 0.0178(3) Uani d . 1 . .
    C C14 0.19228(12) 0.54833(10) 0.68337(10) 0.0217(3) Uani d . 1 . .
    H H14 0.2444 0.5327 0.7171 0.026 Uiso calc R 1 . .
    C C15 0.12560(13) 0.57213(10) 0.71168(11) 0.0264(4) Uani d . 1 . .
    H H15 0.1321 0.5724 0.7645 0.032 Uiso calc R 1 . .
    C C16 0.04974(13) 0.59533(11) 0.66251(12) 0.0292(4) Uani d . 1 . .
    H H16 0.0043 0.6117 0.6818 0.035 Uiso calc R 1 . .
    C C17 0.03984(12) 0.59478(11) 0.58568(12) 0.0281(4) Uani d . 1 . .
    H H17 -0.0122 0.6110 0.5522 0.034 Uiso calc R 1 . .
    C C18 0.10621(11) 0.57037(10) 0.55742(11) 0.0222(3) Uani d . 1 . .
    H H18 0.0989 0.5694 0.5045 0.027 Uiso calc R 1 . .
    C C19 0.29276(11) 0.75240(11) 0.68954(10) 0.0226(4) Uani d . 1 . .
    H H19 0.2498 0.7204 0.6994 0.027 Uiso calc R 1 . .
    C C20 0.27997(12) 0.83268(11) 0.68733(11) 0.0273(4) Uani d . 1 . .
    H H20 0.2301 0.8543 0.6959 0.033 Uiso calc R 1 . .
    C C21 0.34104(13) 0.87859(11) 0.67250(11) 0.0282(4) Uani d . 1 . .
    H H21 0.3340 0.9331 0.6704 0.034 Uiso calc R 1 . .
    C C22 0.41470(12) 0.84523(10) 0.66025(10) 0.0234(4) Uani d . 1 . .
    C C23 0.42300(11) 0.76392(10) 0.66440(9) 0.0184(3) Uani d . 1 . .
    C C24 0.47983(13) 0.89168(11) 0.64384(11) 0.0300(4) Uani d . 1 . .
    H H24 0.4737 0.9463 0.6413 0.036 Uiso calc R 1 . .
    C C25 0.54943(13) 0.85914(12) 0.63203(11) 0.0309(4) Uani d . 1 . .
    H H25 0.5915 0.8910 0.6206 0.037 Uiso calc R 1 . .
    C C26 0.56146(12) 0.77707(12) 0.63629(10) 0.0257(4) Uani d . 1 . .
    C C27 0.49893(11) 0.72867(10) 0.65276(9) 0.0201(3) Uani d . 1 . .
    C C28 0.63516(12) 0.74201(14) 0.62609(11) 0.0326(5) Uani d . 1 . .
    H H28 0.6781 0.7727 0.6145 0.039 Uiso calc R 1 . .
    C C29 0.64472(13) 0.66405(14) 0.63288(11) 0.0346(5) Uani d . 1 . .
    H H29 0.6942 0.6395 0.6265 0.042 Uiso calc R 1 . .
    C C30 0.57960(12) 0.62074(12) 0.64960(11) 0.0283(4) Uani d . 1 . .
    H H30 0.5868 0.5664 0.6546 0.034 Uiso calc R 1 . .
loop_
    _atom_site_aniso_label
    _atom_site_aniso_U_11
    _atom_site_aniso_U_22
    _atom_site_aniso_U_33
    _atom_site_aniso_U_12
    _atom_site_aniso_U_13
    _atom_site_aniso_U_23
    Sn1 0.01639(6) 0.01177(6) 0.01746(6) -0.00055(4) 0.00652(4) -0.00002(4)
    Cl1 0.02075(19) 0.01617(18) 0.0221(2) -0.00109(14) 0.00273(15) -0.00226(14)
    O1 0.0198(6) 0.0156(6) 0.0235(6) -0.0023(5) 0.0066(5) -0.0015(5)
    N1 0.0187(7) 0.0197(7) 0.0170(7) -0.0021(5) 0.0033(6) -0.0004(5)
    N2 0.0213(7) 0.0260(7) 0.0176(7) 0.0007(6) 0.0051(6) -0.0019(6)
    C1 0.0168(8) 0.0183(8) 0.0160(8) -0.0034(6) 0.0033(6) 0.0001(6)
    C2 0.0241(9) 0.0281(9) 0.0296(10) 0.0026(7) 0.0118(8) 0.0030(7)
    C3 0.0222(9) 0.0508(13) 0.0341(11) -0.0009(9) 0.0152(8) 0.0082(9)
    C4 0.0270(10) 0.0426(11) 0.0272(10) -0.0153(9) 0.0035(8) 0.0114(9)
    C5 0.0363(11) 0.0216(9) 0.0234(9) -0.0116(8) -0.0002(8) 0.0035(7)
    C6 0.0264(9) 0.0188(8) 0.0183(8) -0.0031(7) 0.0046(7) -0.0003(6)
    C7 0.0151(7) 0.0169(7) 0.0240(9) 0.0004(6) 0.0091(6) 0.0027(6)
    C8 0.0338(10) 0.0258(9) 0.0240(9) 0.0089(8) 0.0102(8) 0.0037(7)
    C9 0.0460(13) 0.0365(11) 0.0307(11) 0.0169(10) 0.0161(10) 0.0148(9)
    C10 0.0320(10) 0.0213(9) 0.0506(13) 0.0112(8) 0.0190(10) 0.0157(9)
    C11 0.0227(9) 0.0150(8) 0.0517(13) 0.0007(7) 0.0132(9) -0.0005(8)
    C12 0.0180(8) 0.0179(8) 0.0300(9) -0.0011(6) 0.0074(7) -0.0003(7)
    C13 0.0191(8) 0.0112(7) 0.0254(9) -0.0023(6) 0.0102(7) -0.0011(6)
    C14 0.0243(9) 0.0168(8) 0.0260(9) -0.0002(7) 0.0102(7) -0.0006(6)
    C15 0.0363(10) 0.0198(8) 0.0288(10) -0.0002(7) 0.0189(8) -0.0015(7)
    C16 0.0291(10) 0.0226(9) 0.0439(12) 0.0031(7) 0.0235(9) 0.0005(8)
    C17 0.0209(9) 0.0248(9) 0.0403(11) 0.0038(7) 0.0114(8) 0.0035(8)
    C18 0.0232(9) 0.0188(8) 0.0264(9) 0.0005(6) 0.0095(7) 0.0018(7)
    C19 0.0197(8) 0.0270(9) 0.0196(9) 0.0000(7) 0.0028(7) -0.0005(7)
    C20 0.0246(9) 0.0276(9) 0.0267(10) 0.0069(7) 0.0019(8) -0.0024(7)
    C21 0.0341(10) 0.0200(8) 0.0242(9) 0.0044(7) -0.0030(8) -0.0001(7)
    C22 0.0275(9) 0.0213(8) 0.0168(8) -0.0039(7) -0.0018(7) 0.0010(6)
    C23 0.0205(8) 0.0196(8) 0.0126(7) -0.0029(6) 0.0002(6) 0.0000(6)
    C24 0.0372(11) 0.0223(9) 0.0245(10) -0.0112(8) -0.0018(8) 0.0049(7)
    C25 0.0312(10) 0.0364(11) 0.0219(9) -0.0183(8) 0.0015(8) 0.0057(8)
    C26 0.0227(9) 0.0377(10) 0.0154(8) -0.0088(8) 0.0032(7) 0.0010(7)
    C27 0.0200(8) 0.0261(8) 0.0134(8) -0.0048(7) 0.0027(6) -0.0005(6)
    C28 0.0231(9) 0.0547(13) 0.0214(9) -0.0102(9) 0.0082(8) -0.0015(9)
    C29 0.0236(9) 0.0586(14) 0.0239(10) 0.0023(9) 0.0104(8) -0.0066(9)
    C30 0.0279(10) 0.0360(10) 0.0211(9) 0.0032(8) 0.0068(8) -0.0055(8)
loop_
    _geom_bond_atom_site_label_1
    _geom_bond_atom_site_label_2
    _geom_bond_site_symmetry_2
    _geom_bond_distance
    _geom_bond_publ_flag
    Sn1 C1 . 2.127(2) ?
    Sn1 C7 . 2.138(2) ?
    Sn1 C13 . 2.131(2) ?
    Sn1 O1 . 2.3460(10)
                      ?
    Sn1 Cl1 . 2.5132(4) ?
    O1 H1O . 0.840(10)
                     ?
    O1 H2O . 0.840(10)
                     ?
    N1 C19 . 1.322(2) ?
    N1 C23 . 1.364(2) ?
    N2 C30 . 1.323(2) ?
    N2 C27 . 1.358(2) ?
    C1 C6 . 1.395(2) ?
    C1 C2 . 1.390(2) ?
    C2 C3 . 1.397(3) ?
    C2 H2 . 0.9500 ?
    C3 C4 . 1.384(3) ?
    C3 H3 . 0.9500 ?
    C4 C5 . 1.376(3) ?
    C4 H4 . 0.9500 ?
    C5 C6 . 1.390(2) ?
    C5 H5 . 0.9500 ?
    C6 H6 . 0.9500 ?
    C7 C12 . 1.398(2) ?
    C7 C8 . 1.391(3) ?
    C8 C9 . 1.393(3) ?
    C8 H8 . 0.9500 ?
    C9 C10 . 1.378(3) ?
    C9 H9 . 0.9500 ?
    C10 C11 . 1.376(3) ?
    C10 H10 . 0.9500 ?
    C11 C12 . 1.390(2) ?
    C11 H11 . 0.9500 ?
    C12 H12 . 0.9500 ?
    C13 C18 . 1.393(2) ?
    C13 C14 . 1.398(2) ?
    C14 C15 . 1.393(2) ?
    C14 H14 . 0.9500 ?
    C15 C16 . 1.386(3) ?
    C15 H15 . 0.9500 ?
    C16 C17 . 1.381(3) ?
    C16 H16 . 0.9500 ?
    C17 C18 . 1.391(2) ?
    C17 H17 . 0.9500 ?
    C18 H18 . 0.9500 ?
    C19 C20 . 1.405(3) ?
    C19 H19 . 0.9500 ?
    C20 C21 . 1.361(3) ?
    C20 H20 . 0.9500 ?
    C21 C22 . 1.409(3) ?
    C21 H21 . 0.9500 ?
    C22 C23 . 1.414(2) ?
    C22 C24 . 1.432(3) ?
    C23 C27 . 1.452(2) ?
    C24 C25 . 1.340(3) ?
    C24 H24 . 0.9500 ?
    C25 C26 . 1.434(3) ?
    C25 H25 . 0.9500 ?
    C26 C28 . 1.408(3) ?
    C26 C27 . 1.418(2) ?
    C28 C29 . 1.361(3) ?
    C28 H28 . 0.9500 ?
    C29 C30 . 1.404(3) ?
    C29 H29 . 0.9500 ?
    C30 H30 . 0.9500 ?
loop_
    _geom_angle_atom_site_label_1
    _geom_angle_atom_site_label_2
    _geom_angle_atom_site_label_3
    _geom_angle_site_symmetry_1
    _geom_angle_site_symmetry_3
    _geom_angle
    _geom_angle_publ_flag
    C1 Sn1 C7 . . 124.25(6) ?
    C1 Sn1 C13 . . 120.08(6) ?
    C1 Sn1 O1 . . 84.93(5) ?
    C1 Sn1 Cl1 . . 93.24(5) ?
    C7 Sn1 C13 . . 113.94(6) ?
    C7 Sn1 Cl1 . . 94.38(5) ?
    C7 Sn1 O1 . . 87.19(6) ?
    C13 Sn1 O1 . . 84.80(6) ?
    C13 Sn1 Cl1 . . 95.58(5) ?
    O1 Sn1 Cl1 . . 178.06(3) ?
    Sn1 O1 H1o . . 111.1(19) ?
    Sn1 O1 H2o . . 113(2) ?
    H1o O1 H2o . . 101(3) ?
    C19 N1 C23 . . 118.57(15) ?
    C30 N2 C27 . . 118.00(16) ?
    C6 C1 C2 . . 118.67(16) ?
    C6 C1 Sn1 . . 119.99(12) ?
    C2 C1 Sn1 . . 121.17(13) ?
    C1 C2 C3 . . 120.32(18) ?
    C1 C2 H2 . . 119.8 ?
    C3 C2 H2 . . 119.8 ?
    C4 C3 C2 . . 120.23(19) ?
    C4 C3 H3 . . 119.9 ?
    C2 C3 H3 . . 119.9 ?
    C5 C4 C3 . . 119.82(17) ?
    C5 C4 H4 . . 120.1 ?
    C3 C4 H4 . . 120.1 ?
    C4 C5 C6 . . 120.27(18) ?
    C4 C5 H5 . . 119.9 ?
    C6 C5 H5 . . 119.9 ?
    C5 C6 C1 . . 120.67(17) ?
    C5 C6 H6 . . 119.7 ?
    C1 C6 H6 . . 119.7 ?
    C12 C7 C8 . . 118.48(16) ?
    C12 C7 Sn1 . . 120.79(13) ?
    C8 C7 Sn1 . . 120.45(13) ?
    C9 C8 C7 . . 120.42(19) ?
    C9 C8 H8 . . 119.8 ?
    C7 C8 H8 . . 119.8 ?
    C10 C9 C8 . . 120.2(2) ?
    C10 C9 H9 . . 119.9 ?
    C8 C9 H9 . . 119.9 ?
    C11 C10 C9 . . 120.17(18) ?
    C11 C10 H10 . . 119.9 ?
    C9 C10 H10 . . 119.9 ?
    C10 C11 C12 . . 119.95(18) ?
    C10 C11 H11 . . 120.0 ?
    C12 C11 H11 . . 120.0 ?
    C11 C12 C7 . . 120.72(18) ?
    C11 C12 H12 . . 119.6 ?
    C7 C12 H12 . . 119.6 ?
    C18 C13 C14 . . 118.56(16) ?
    C18 C13 Sn1 . . 120.95(13) ?
    C14 C13 Sn1 . . 120.42(13) ?
    C13 C14 C15 . . 120.64(18) ?
    C13 C14 H14 . . 119.7 ?
    C15 C14 H14 . . 119.7 ?
    C16 C15 C14 . . 119.73(18) ?
    C16 C15 H15 . . 120.1 ?
    C14 C15 H15 . . 120.1 ?
    C15 C16 C17 . . 120.38(17) ?
    C15 C16 H16 . . 119.8 ?
    C17 C16 H16 . . 119.8 ?
    C16 C17 C18 . . 119.86(18) ?
    C16 C17 H17 . . 120.1 ?
    C18 C17 H17 . . 120.1 ?
    C17 C18 C13 . . 120.82(18) ?
    C17 C18 H18 . . 119.6 ?
    C13 C18 H18 . . 119.6 ?
    N1 C19 C20 . . 123.95(17) ?
    N1 C19 H19 . . 118.0 ?
    C20 C19 H19 . . 118.0 ?
    C21 C20 C19 . . 118.14(17) ?
    C21 C20 H20 . . 120.9 ?
    C19 C20 H20 . . 120.9 ?
    C20 C21 C22 . . 119.97(17) ?
    C20 C21 H21 . . 120.0 ?
    C22 C21 H21 . . 120.0 ?
    C23 C22 C21 . . 118.24(17) ?
    C23 C22 C24 . . 120.29(18) ?
    C21 C22 C24 . . 121.47(17) ?
    N1 C23 C22 . . 121.12(16) ?
    N1 C23 C27 . . 119.92(15) ?
    C22 C23 C27 . . 118.95(16) ?
    C25 C24 C22 . . 120.82(18) ?
    C25 C24 H24 . . 119.6 ?
    C22 C24 H24 . . 119.6 ?
    C24 C25 C26 . . 121.20(17) ?
    C24 C25 H25 . . 119.4 ?
    C26 C25 H25 . . 119.4 ?
    C28 C26 C27 . . 117.91(18) ?
    C28 C26 C25 . . 122.01(18) ?
    C27 C26 C25 . . 120.06(18) ?
    N2 C27 C26 . . 121.80(17) ?
    N2 C27 C23 . . 119.53(15) ?
    C26 C27 C23 . . 118.66(16) ?
    C29 C28 C26 . . 119.80(18) ?
    C29 C28 H28 . . 120.1 ?
    C26 C28 H28 . . 120.1 ?
    C28 C29 C30 . . 118.33(19) ?
    C28 C29 H29 . . 120.8 ?
    C30 C29 H29 . . 120.8 ?
    N2 C30 C29 . . 124.1(2) ?
    N2 C30 H30 . . 117.9 ?
    C29 C30 H30 . . 117.9 ?
loop_
    _geom_torsion_atom_site_label_1
    _geom_torsion_atom_site_label_2
    _geom_torsion_atom_site_label_3
    _geom_torsion_atom_site_label_4
    _geom_torsion_site_symmetry_1
    _geom_torsion_site_symmetry_2
    _geom_torsion_site_symmetry_3
    _geom_torsion_site_symmetry_4
    _geom_torsion
    _geom_torsion_publ_flag
    C13 Sn1 C1 C6 . . . . 12.62(16) ?
    C7 Sn1 C1 C6 . . . . -151.49(13) ?
    O1 Sn1 C1 C6 . . . . -68.37(14) ?
    Cl1 Sn1 C1 C6 . . . . 110.98(13) ?
    C13 Sn1 C1 C2 . . . . -172.10(14) ?
    C7 Sn1 C1 C2 . . . . 23.79(17) ?
    O1 Sn1 C1 C2 . . . . 106.90(15) ?
    Cl1 Sn1 C1 C2 . . . . -73.75(14) ?
    C6 C1 C2 C3 . . . . 1.4(3) ?
    Sn1 C1 C2 C3 . . . . -173.93(15) ?
    C1 C2 C3 C4 . . . . 0.0(3) ?
    C2 C3 C4 C5 . . . . -1.3(3) ?
    C3 C4 C5 C6 . . . . 1.2(3) ?
    C4 C5 C6 C1 . . . . 0.2(3) ?
    C2 C1 C6 C5 . . . . -1.5(3) ?
    Sn1 C1 C6 C5 . . . . 173.91(13) ?
    C1 Sn1 C7 C12 . . . . -78.22(15) ?
    C13 Sn1 C7 C12 . . . . 116.81(13) ?
    O1 Sn1 C7 C12 . . . . -160.15(13) ?
    Cl1 Sn1 C7 C12 . . . . 18.72(13) ?
    C1 Sn1 C7 C8 . . . . 108.01(14) ?
    C13 Sn1 C7 C8 . . . . -56.97(16) ?
    O1 Sn1 C7 C8 . . . . 26.08(14) ?
    Cl1 Sn1 C7 C8 . . . . -155.05(14) ?
    C12 C7 C8 C9 . . . . -1.0(3) ?
    Sn1 C7 C8 C9 . . . . 172.95(15) ?
    C7 C8 C9 C10 . . . . 0.2(3) ?
    C8 C9 C10 C11 . . . . 1.2(3) ?
    C9 C10 C11 C12 . . . . -2.0(3) ?
    C10 C11 C12 C7 . . . . 1.2(3) ?
    C8 C7 C12 C11 . . . . 0.2(3) ?
    Sn1 C7 C12 C11 . . . . -173.66(13) ?
    C1 Sn1 C13 C18 . . . . 66.35(15) ?
    C7 Sn1 C13 C18 . . . . -127.99(13) ?
    O1 Sn1 C13 C18 . . . . 147.42(13) ?
    Cl1 Sn1 C13 C18 . . . . -30.67(13) ?
    C1 Sn1 C13 C14 . . . . -116.71(13) ?
    C7 Sn1 C13 C14 . . . . 48.95(15) ?
    O1 Sn1 C13 C14 . . . . -35.64(13) ?
    Cl1 Sn1 C13 C14 . . . . 146.27(12) ?
    C18 C13 C14 C15 . . . . -0.1(2) ?
    Sn1 C13 C14 C15 . . . . -177.11(13) ?
    C13 C14 C15 C16 . . . . -0.3(3) ?
    C14 C15 C16 C17 . . . . 0.2(3) ?
    C15 C16 C17 C18 . . . . 0.4(3) ?
    C16 C17 C18 C13 . . . . -0.8(3) ?
    C14 C13 C18 C17 . . . . 0.7(3) ?
    Sn1 C13 C18 C17 . . . . 177.66(13) ?
    C23 N1 C19 C20 . . . . -0.2(3) ?
    N1 C19 C20 C21 . . . . 0.6(3) ?
    C19 C20 C21 C22 . . . . -0.3(3) ?
    C20 C21 C22 C23 . . . . -0.4(3) ?
    C20 C21 C22 C24 . . . . 179.42(18) ?
    C19 N1 C23 C22 . . . . -0.6(2) ?
    C19 N1 C23 C27 . . . . 179.62(15) ?
    C21 C22 C23 N1 . . . . 0.9(3) ?
    C24 C22 C23 N1 . . . . -178.92(16) ?
    C21 C22 C23 C27 . . . . -179.32(16) ?
    C24 C22 C23 C27 . . . . 0.8(3) ?
    C23 C22 C24 C25 . . . . 0.1(3) ?
    C21 C22 C24 C25 . . . . -179.75(18) ?
    C22 C24 C25 C26 . . . . -0.7(3) ?
    C24 C25 C26 C28 . . . . -178.24(19) ?
    C24 C25 C26 C27 . . . . 0.4(3) ?
    C30 N2 C27 C26 . . . . 0.6(3) ?
    C30 N2 C27 C23 . . . . -178.48(16) ?
    C28 C26 C27 N2 . . . . 0.1(3) ?
    C25 C26 C27 N2 . . . . -178.60(17) ?
    C28 C26 C27 C23 . . . . 179.23(16) ?
    C25 C26 C27 C23 . . . . 0.5(3) ?
    N1 C23 C27 N2 . . . . -2.2(2) ?
    C22 C23 C27 N2 . . . . 178.03(16) ?
    N1 C23 C27 C26 . . . . 178.62(16) ?
    C22 C23 C27 C26 . . . . -1.1(2) ?
    C27 C26 C28 C29 . . . . -0.6(3) ?
    C25 C26 C28 C29 . . . . 178.06(19) ?
    C26 C28 C29 C30 . . . . 0.4(3) ?
    C27 N2 C30 C29 . . . . -0.9(3) ?
    C28 C29 C30 N2 . . . . 0.4(3) ?
loop_
    _geom_hbond_atom_site_label_D
    _geom_hbond_atom_site_label_H
    _geom_hbond_atom_site_label_A
    _geom_hbond_site_symmetry_A
    _geom_hbond_distance_DH
    _geom_hbond_distance_HA
    _geom_hbond_distance_DA
    _geom_hbond_angle_DHA
    _geom_hbond_publ_flag
    O1 H1<i>o</i> N1 . 0.840(10)
                               1.910(10)
                                       2.716(2) 159(3) yes
    O1 H2<i>o</i> N2 . 0.840(10)
                               2.03(2) 2.757(2) 144(3) yes
