# Supplementary material for: Low-temperature redetermination of aqua­chloridotriphenyl­tin(IV)–1,10-phenanthroline (1/1)
Source: Acta Crystallogr Sect E Struct Rep Online. 2008 Aug 6;64(Pt 9):m1120. doi: 10.1107/S1600536808024343 (PMC2960574; doi:10.1107/S1600536808024343)
Supplement: Supplementary file 2 [file e-64-m1120-Isup2.hkl]

# 
# h,k,l, Fc-squared, Fo-squared, sigma(Fo-squared) and status flag 
# 
data_I
_shelx_title '  C2/c' 
_shelx_refln_list_code          4 
_shelx_F_calc_maximum      632.91 
_exptl_crystal_F_000      2352.00 
_reflns_d_resolution_high  0.7697 
 
loop_ 
 _symmetry_equiv_pos_as_xyz 
 'x, y, z' 
 '-x, y, -z+1/2' 
 'x+1/2, y+1/2, z' 
 '-x+1/2, y+1/2, -z+1/2' 
 '-x, -y, -z' 
 'x, -y, z-1/2' 
 '-x+1/2, -y+1/2, -z' 
 'x+1/2, -y+1/2, z-1/2' 
 
_cell_length_a    16.3739 
_cell_length_b    17.3120 
_cell_length_c    18.4295 
_cell_angle_alpha  90.000 
_cell_angle_beta  105.602 
_cell_angle_gamma  90.000 
 
_shelx_F_squared_multiplier     1.000 
 
loop_ 
 _refln_index_h 
 _refln_index_k 
 _refln_index_l 
 _refln_F_squared_calc 
 _refln_F_squared_meas 
 _refln_F_squared_sigma 
 _refln_observed_status 
   2   0   0    74118.93    74720.99   1101.78 o 
   4   0   0    21370.88    23784.71    256.75 o 
   6   0   0     6520.90     7276.41     97.51 o 
   8   0   0     4836.24     5227.61     83.57 o 
  10   0   0    15864.11    15309.71    194.68 o 
  12   0   0    33295.93    32655.99    310.07 o 
  14   0   0    32861.97    33034.20    391.58 o 
  16   0   0     5543.65     5720.11    118.41 o 
  18   0   0     8212.62     7979.02    152.38 o 
  20   0   0     1771.89     1823.15     82.40 o 
   1   1   0     5404.31     3588.01     72.81 o 
   3   1   0    51054.35    51075.81    275.56 o 
   5   1   0     8763.90     8390.46     67.38 o 
   7   1   0    24926.75    23734.09    170.71 o 
   9   1   0    68600.93    67460.46    504.34 o 
  11   1   0    44114.70    42652.84    300.82 o 
  13   1   0    30689.00    30512.16    229.33 o 
  15   1   0        5.93        2.21     18.00 o 
  17   1   0     3718.67     3847.75     70.31 o 
  19   1   0    13360.33    13164.65    151.85 o 
   0   2   0    43043.57    42964.14   1449.09 o 
   2   2   0   186382.06   197501.20   1611.64 o 
   4   2   0    76166.98    78678.09    476.06 o 
   6   2   0     2437.19     2309.79     27.23 o 
   8   2   0    16489.76    17661.10    122.25 o 
  10   2   0    32574.19    32415.50    232.41 o 
  12   2   0    29491.01    28692.82    239.66 o 
  14   2   0     3314.95     3412.24     52.08 o 
  16   2   0    15339.91    15423.63    157.87 o 
  18   2   0     5223.01     5176.84     85.07 o 
  20   2   0     1790.42     1850.39     58.66 o 
   1   3   0     8000.69     8472.70     78.08 o 
   3   3   0      654.42      951.12     24.70 o 
   5   3   0    24903.83    24639.32    155.85 o 
   7   3   0   134121.42   141109.33   1308.22 o 
   9   3   0    67972.68    67357.47    454.84 o 
  11   3   0    47919.96    46536.82    362.65 o 
  13   3   0     9011.10     8766.42     99.32 o 
  15   3   0      998.50      983.46     45.46 o 
  17   3   0     7594.09     7526.83    101.47 o 
  19   3   0    11257.24    11362.72    138.14 o 
   0   4   0    50605.89    51817.08    441.22 o 
   2   4   0   202531.25   209973.56   3014.65 o 
   4   4   0    19837.26    20086.62    143.91 o 
   6   4   0    14643.07    15700.04    122.20 o 
   8   4   0      157.85      220.43     13.13 o 
  10   4   0    31294.53    32146.13    246.00 o 
  12   4   0    37353.54    37317.33    272.64 o 
  14   4   0    35281.20    35275.07    265.53 o 
  16   4   0     7334.40     7483.37     98.85 o 
  18   4   0     3234.23     3495.74     70.31 o 
  20   4   0     2175.09     2163.76     91.24 o 
   1   5   0    44829.37    47509.70    288.61 o 
   3   5   0    23777.60    24508.66    172.26 o 
   5   5   0    68474.48    69623.24    463.09 o 
   7   5   0    34099.16    32098.57    256.66 o 
   9   5   0    62151.05    63895.24    444.18 o 
  11   5   0    25864.23    25669.55    195.49 o 
  13   5   0      960.53      834.74     33.23 o 
  15   5   0        3.09      -25.66     17.11 o 
  17   5   0     2477.90     2391.72     57.62 o 
  19   5   0     6830.42     6926.83    182.02 o 
   0   6   0      237.18      243.43     27.30 o 
   2   6   0   106843.59   111007.81    743.22 o 
   4   6   0   106480.22   110740.02    741.02 o 
   6   6   0    14754.72    15381.78    136.07 o 
   8   6   0     4601.13     4772.66     68.15 o 
  10   6   0    15973.76    15811.23    133.99 o 
  12   6   0     6468.10     6509.06     72.97 o 
  14   6   0    22920.93    23208.78    189.43 o 
  16   6   0    24045.99    23410.32    196.23 o 
  18   6   0    12843.65    13019.14    218.75 o 
   1   7   0     4858.54     5031.58     47.99 o 
   3   7   0    31006.04    31508.61    257.89 o 
   5   7   0   109998.47   114952.88    793.67 o 
   7   7   0   100362.91   104946.27    777.89 o 
   9   7   0    25936.31    25428.54    238.14 o 
  11   7   0     4036.65     3997.10     56.34 o 
  13   7   0      176.82      225.61     34.55 o 
  15   7   0       16.84        0.66     23.47 o 
  17   7   0      735.42      857.67     62.32 o 
  19   7   0     3027.08     3094.59    104.03 o 
   0   8   0    40254.07    41236.32    356.09 o 
   2   8   0    19184.55    17912.23    149.73 o 
   4   8   0    60036.94    63163.91    537.44 o 
   6   8   0     6241.15     6192.31     61.11 o 
   8   8   0      202.91      287.00     21.05 o 
  10   8   0      543.53      497.54     24.52 o 
  12   8   0    13494.98    13627.78    126.67 o 
  14   8   0    45733.07    44878.21    437.66 o 
  16   8   0    26183.94    26051.58    251.51 o 
  18   8   0     8453.62     8669.95    174.07 o 
   1   9   0     3165.10     3072.56     37.33 o 
   3   9   0    75607.84    78542.47    585.08 o 
   5   9   0    68003.63    68869.06    468.98 o 
   7   9   0    56590.21    56439.10    544.78 o 
   9   9   0    40364.82    40950.02    341.65 o 
  11   9   0     8519.47     8522.89     90.67 o 
  13   9   0      319.17      356.83     29.98 o 
  15   9   0     2245.85     2140.83     90.18 o 
  17   9   0     1877.06     1805.01     66.08 o 
   0  10   0     4798.37     3934.22     62.98 o 
   2  10   0    10059.61    10392.81     86.79 o 
   4  10   0    33403.30    34336.32    275.33 o 
   6  10   0    14445.83    14847.68    122.78 o 
   8  10   0      625.20      652.47     32.14 o 
  10  10   0      506.84      636.32     44.03 o 
  12  10   0    18265.04    18354.37    181.68 o 
  14  10   0    18583.65    18535.03    189.65 o 
  16  10   0    24738.46    24542.17    244.21 o 
  18  10   0    13028.98    13081.56    228.04 o 
   1  11   0     4428.47     4742.03     47.20 o 
   3  11   0    58005.47    59591.65    452.64 o 
   5  11   0    59472.24    59975.70    658.36 o 
   7  11   0    74325.63    74985.98    751.36 o 
   9  11   0     4583.61     4677.48     71.69 o 
  11  11   0     1157.05     1180.73     42.20 o 
  13  11   0      266.79      371.57     31.65 o 
  15  11   0       66.99       72.04     28.40 o 
  17  11   0      268.94      264.95     35.29 o 
   0  12   0    50425.46    51146.21    446.67 o 
   2  12   0    26490.98    26053.93    173.50 o 
   4  12   0    13258.56    13554.32    147.94 o 
   6  12   0     5971.72     6227.85     75.44 o 
   8  12   0      538.47      579.39     35.80 o 
  10  12   0     1465.59     1499.02     45.56 o 
  12  12   0    12356.38    12203.16    139.49 o 
  14  12   0    20535.53    20374.01    307.29 o 
  16  12   0    22111.61    22905.69    236.91 o 
   1  13   0     2196.96     2292.79     34.68 o 
   3  13   0    24733.96    24512.30    183.20 o 
   5  13   0    82395.17    83278.56    629.20 o 
   7  13   0     5015.38     5244.16    103.09 o 
   9  13   0    15314.56    15147.61    155.57 o 
  11  13   0     4267.08     4535.66     77.07 o 
  13  13   0     2140.45     2264.58     60.11 o 
  15  13   0       84.23       72.51     26.42 o 
   0  14   0    17542.16    17247.60    178.85 o 
   2  14   0    15568.46    15748.76    118.32 o 
   4  14   0     7430.63     7609.61     71.48 o 
   6  14   0     4793.47     4933.42     90.38 o 
   8  14   0     2040.46     2052.72     51.32 o 
  10  14   0     4540.49     4554.10     77.35 o 
  12  14   0    10203.29    10015.22    126.61 o 
  14  14   0    13603.04    13631.78    145.30 o 
  16  14   0     7107.52     7022.93    132.26 o 
   1  15   0     1022.60     1247.07     79.93 o 
   3  15   0     2100.63     2029.64     39.27 o 
   5  15   0    10941.46    10890.76    120.39 o 
   7  15   0    39759.05    39324.28    373.70 o 
   9  15   0    21235.32    21303.16    205.63 o 
  11  15   0    10340.36    10459.83    129.48 o 
  13  15   0     1121.12     1223.48     51.32 o 
  15  15   0      330.56      248.94     36.45 o 
   0  16   0    27348.29    27547.99    269.36 o 
   2  16   0    28581.45    27984.82    216.28 o 
   4  16   0     1661.28     1805.28     37.52 o 
   6  16   0     3696.55     3958.28     68.91 o 
   8  16   0        6.56       45.41     26.17 o 
  10  16   0    10301.27    10378.34    128.87 o 
  12  16   0    11203.79    11582.12    143.31 o 
  14  16   0     6652.45     6800.55    110.64 o 
   1  17   0     1863.30     2010.04     44.09 o 
   3  17   0     2216.90     2458.68     49.65 o 
   5  17   0     2281.54     2617.65     51.20 o 
   7  17   0    12181.16    12167.23    138.72 o 
   9  17   0    10219.98    10651.68    147.32 o 
  11  17   0    12389.83    11938.22    163.98 o 
  13  17   0     1684.09     1700.66     60.05 o 
   0  18   0    48909.25    46707.90    551.13 o 
   2  18   0    20761.19    21408.22    169.48 o 
   4  18   0     4526.20     4617.85     67.35 o 
   6  18   0      274.61      407.56     31.16 o 
   8  18   0     2508.31     2540.10     61.64 o 
  10  18   0     5324.57     5255.10    122.57 o 
  12  18   0     2858.78     2941.27     86.06 o 
   1  19   0      265.85      407.21     32.35 o 
   3  19   0     2356.72     2499.73     51.93 o 
   5  19   0     1180.14     1280.24     41.44 o 
   7  19   0     4390.76     4266.21     78.71 o 
   9  19   0    10758.42    10327.38    135.97 o 
   0  20   0    24976.38    25875.72    348.87 o 
   2  20   0    12617.42    12733.17    134.38 o 
   4  20   0     6503.91     6520.02     90.68 o 
   6  20   0        4.94       61.50     21.64 o 
   8  20   0     4110.28     3811.41     80.33 o 
   1  21   0       38.68       94.82     25.48 o 
   3  21   0      218.50      229.78     31.74 o 
   5  21   0     1189.06     1440.71     80.87 o 
   7  21   0     3148.78     3364.90     76.69 o 
   0  22   0     6848.59     6470.52    120.83 o 
   2  22   0     6289.68     5948.68     90.01 o 
   4  22   0     7904.09     8175.42    143.27 o 
 -19   1   1       49.83       42.66     27.67 o 
 -17   1   1     2710.54     2771.93     60.13 o 
 -15   1   1     3185.38     3133.11     60.98 o 
 -13   1   1     4627.63     4914.87     62.12 o 
 -11   1   1       55.12       42.28     16.03 o 
  -9   1   1      373.94      345.80     14.40 o 
  -7   1   1     2187.07     2246.94     24.48 o 
  -5   1   1    29663.57    30654.19    156.63 o 
  -3   1   1    12819.10    13898.25    107.94 o 
  -1   1   1    29256.55    25412.35    440.19 o 
   1   1   1     8887.33     8984.08    135.84 o 
   3   1   1       15.83       27.66      8.21 o 
   5   1   1      257.55      235.57     19.08 o 
   7   1   1      220.86      212.10     12.54 o 
   9   1   1      676.42      849.79     26.83 o 
  11   1   1      401.08      415.04     22.94 o 
  13   1   1     7667.52     7599.03     90.12 o 
  15   1   1      870.56      838.49     36.85 o 
  17   1   1       46.76       40.50     23.70 o 
  19   1   1       60.24      186.80     31.06 o 
 -20   2   1       67.45      102.41     30.00 o 
 -18   2   1      488.53      529.66     35.10 o 
 -16   2   1     1232.35     1325.07     44.36 o 
 -14   2   1     1520.27     1471.94     36.80 o 
 -12   2   1     2019.34     2043.13     37.98 o 
 -10   2   1      435.87      452.83     18.76 o 
  -8   2   1       77.81      191.27      9.82 o 
  -6   2   1     7706.09     7934.36     50.76 o 
  -4   2   1      294.52      181.42     10.69 o 
  -2   2   1        7.62        0.20     10.87 o 
   0   2   1      221.93      241.02      7.61 o 
   2   2   1      185.99      194.18      6.15 o 
   4   2   1      923.76      957.06     15.42 o 
   6   2   1       18.31       23.87      8.49 o 
   8   2   1     3510.06     3590.65     42.99 o 
  10   2   1     1961.25     1922.34     35.40 o 
  12   2   1       83.78       92.78     17.45 o 
  14   2   1     2890.51     2933.60     55.27 o 
  16   2   1     1688.17     1619.92     48.42 o 
  18   2   1      710.04      683.15     46.32 o 
  20   2   1       33.59       60.68     40.67 o 
 -19   3   1       95.72       69.69     42.87 o 
 -17   3   1     5496.22     5311.20     83.00 o 
 -15   3   1      294.39      320.67     82.68 o 
 -13   3   1        0.45        9.54     18.74 o 
 -11   3   1        1.86       51.11     20.24 o 
  -9   3   1    15413.96    15770.52    105.68 o 
  -7   3   1       13.00      117.95     15.90 o 
  -5   3   1     4583.70     4915.26     51.83 o 
  -3   3   1    42468.68    46772.70    314.33 o 
  -1   3   1      161.84      258.48      9.20 o 
   1   3   1    39740.10    42274.37    495.04 o 
   3   3   1     4792.08     5054.00     43.17 o 
   5   3   1     8712.19     8948.01     72.17 o 
   7   3   1     3941.76     3939.02     43.64 o 
   9   3   1     1624.55     1656.83     31.37 o 
  11   3   1      142.57      137.28     17.18 o 
  13   3   1     2224.92     2244.91     47.23 o 
  15   3   1     3414.63     3437.58     62.40 o 
  17   3   1     2627.82     2734.82     61.04 o 
  19   3   1        6.11       82.33     96.03 o 
 -20   4   1     1148.61     1262.86     75.70 o 
 -18   4   1       20.48      123.27     26.42 o 
 -16   4   1     2878.84     2942.55     67.34 o 
 -14   4   1      236.95      249.73     25.89 o 
 -12   4   1     1229.83     1148.14     31.60 o 
 -10   4   1     1627.42     1684.77     30.37 o 
  -8   4   1    16270.18    18266.10    125.95 o 
  -6   4   1     2452.64     3189.34     45.79 o 
  -4   4   1    49428.09    52335.02    349.49 o 
  -2   4   1      674.55      723.05     20.96 o 
   0   4   1    72855.38    75816.72    893.00 o 
   2   4   1    12098.42    12549.53     84.45 o 
   4   4   1     8226.89     8530.15     79.25 o 
   6   4   1    14743.45    15208.40    118.17 o 
   8   4   1      619.72      873.22     21.09 o 
  10   4   1     1639.67     1657.06     42.77 o 
  12   4   1     4414.31     4356.35     57.86 o 
  14   4   1     1051.90     1138.88     59.43 o 
  16   4   1        2.56        7.24     21.54 o 
  18   4   1      176.48       86.86     39.65 o 
 -19   5   1      764.37      924.24     66.15 o 
 -17   5   1     2608.81     2775.13     60.72 o 
 -15   5   1     4522.20     4531.27     64.51 o 
 -13   5   1       94.66      107.66     21.58 o 
 -11   5   1      290.43      346.13     23.71 o 
  -9   5   1     2550.52     2586.86     40.69 o 
  -7   5   1     5273.02     5568.58     61.45 o 
  -5   5   1       57.23      141.07     16.38 o 
  -3   5   1     8387.36     9211.30    122.24 o 
  -1   5   1      109.93      187.37      9.02 o 
   1   5   1    14879.35    16240.17    127.93 o 
   3   5   1      158.00      146.05      7.42 o 
   5   5   1     5916.89     5958.09     64.85 o 
   7   5   1     4130.28     3868.22     40.45 o 
   9   5   1      112.40      130.33     13.61 o 
  11   5   1     6925.56     6853.53     72.69 o 
  13   5   1     2044.33     1956.89     41.01 o 
  15   5   1      732.50      709.61     36.96 o 
  17   5   1     1710.80     1634.66     91.22 o 
  19   5   1       55.15       40.84     39.67 o 
 -18   6   1        6.19      116.00     46.86 o 
 -16   6   1     1519.82     1463.66     48.90 o 
 -14   6   1       44.18       86.06     34.97 o 
 -12   6   1      729.56      626.63     28.40 o 
 -10   6   1      727.98      622.51     25.71 o 
  -8   6   1      769.94      621.93     24.16 o 
  -6   6   1    25840.71    26816.60    314.70 o 
  -4   6   1    13871.21    14642.79    129.02 o 
  -2   6   1     2123.90     2176.56     27.97 o 
   0   6   1    34143.73    36685.19    301.62 o 
   2   6   1    82740.05    88979.19    607.79 o 
   4   6   1     1511.74     1300.14     23.45 o 
   6   6   1     1422.32     1984.97     37.41 o 
   8   6   1     3673.34     3886.03     49.19 o 
  10   6   1      232.15      371.85     24.68 o 
  12   6   1     1507.51     1328.59     34.35 o 
  14   6   1       87.86      114.52     28.79 o 
  16   6   1      127.23      235.85     42.31 o 
  18   6   1      453.78      474.99     53.58 o 
 -19   7   1     3557.13     3408.58    108.47 o 
 -17   7   1     1147.40     1141.51     79.29 o 
 -15   7   1     1481.27     1657.23     69.76 o 
 -13   7   1      768.26      782.44     66.11 o 
 -11   7   1     6618.97     6716.07     75.68 o 
  -9   7   1      385.02      374.64     26.22 o 
  -7   7   1     4874.71     5359.86     58.92 o 
  -5   7   1      687.85     1070.62     25.23 o 
  -3   7   1       45.81       38.89      9.72 o 
  -1   7   1     2604.93     2847.18     30.15 o 
   1   7   1     9551.01    10848.64     82.25 o 
   3   7   1      974.96      831.01     28.32 o 
   5   7   1      393.81      390.87     25.77 o 
   7   7   1    14865.79    15471.65    141.98 o 
   9   7   1     1012.15     1062.70     29.37 o 
  11   7   1     8795.56     8605.07     89.85 o 
  13   7   1     3189.22     3244.39     61.92 o 
  15   7   1     5260.87     5148.58     98.86 o 
  17   7   1     1194.46     1157.25     69.36 o 
  19   7   1      112.88       91.08     44.04 o 
 -18   8   1      530.10      647.80     90.80 o 
 -16   8   1       51.11      146.83     53.74 o 
 -14   8   1       80.32      218.59     24.31 o 
 -12   8   1       66.61       79.80     18.08 o 
 -10   8   1     3654.99     3693.97     59.99 o 
  -8   8   1     7070.10     7025.54     73.38 o 
  -6   8   1    20988.75    21376.88    162.95 o 
  -4   8   1      564.31      741.57     42.55 o 
  -2   8   1      254.01      385.74     16.24 o 
   0   8   1     1419.83     1456.43     20.95 o 
   2   8   1     7391.20     7290.43     71.81 o 
   4   8   1     6199.71     5904.06     58.72 o 
   6   8   1     2870.49     2881.08     62.33 o 
   8   8   1      649.22      659.06     28.90 o 
  10   8   1        1.39       -9.15     14.53 o 
  12   8   1        1.09       64.91     32.27 o 
  14   8   1       42.27      144.05     38.93 o 
  16   8   1      247.09      309.34     47.53 o 
  18   8   1      505.06      507.19     89.96 o 
 -17   9   1     1651.85     1685.03     64.15 o 
 -15   9   1     3627.58     3613.50     71.89 o 
 -13   9   1       16.30       48.75     47.43 o 
 -11   9   1      157.89      238.13     37.57 o 
  -9   9   1     1249.65     1481.87     99.23 o 
  -7   9   1     4751.05     4707.70     57.38 o 
  -5   9   1     2852.11     2770.52     44.41 o 
  -3   9   1    17197.80    17811.77    137.52 o 
  -1   9   1    15473.27    17368.85    109.44 o 
   1   9   1     9742.57    12254.57     87.94 o 
   3   9   1    24485.06    26950.00    217.25 o 
   5   9   1      748.35      879.98     42.63 o 
   7   9   1      977.59     1148.30     56.87 o 
   9   9   1     6876.29     6954.02     87.04 o 
  11   9   1     1847.21     1788.12     47.38 o 
  13   9   1     1523.05     1425.11     55.91 o 
  15   9   1     2164.02     2100.41     85.09 o 
  17   9   1      732.80      828.46     59.55 o 
 -18  10   1       38.67      191.41     39.11 o 
 -16  10   1     1336.06     1765.56    145.13 o 
 -14  10   1      325.42      439.58     29.67 o 
 -12  10   1      139.97      145.69     24.12 o 
 -10  10   1    15986.88    15976.34    157.04 o 
  -8  10   1     7175.90     7378.49     88.12 o 
  -6  10   1     2954.50     3016.73     58.12 o 
  -4  10   1     1410.04     1815.51     57.99 o 
  -2  10   1      532.86      693.58     22.03 o 
   0  10   1        7.24       13.62      8.25 o 
   2  10   1     5805.01     5320.79     58.84 o 
   4  10   1    10110.96    10534.49    102.38 o 
   6  10   1     8127.24     8539.07     81.23 o 
   8  10   1     5497.58     5262.05     73.38 o 
  10  10   1     1239.79     1217.47     40.94 o 
  12  10   1      641.87      819.56     77.81 o 
  14  10   1     1136.09     1529.67    155.21 o 
  16  10   1       36.70      113.18     41.88 o 
  18  10   1     1081.46     1212.54     75.28 o 
 -17  11   1      203.47      306.35     35.68 o 
 -15  11   1       62.92      146.50     26.35 o 
 -13  11   1     5494.95     5176.19     83.12 o 
 -11  11   1     2493.03     2632.53     64.86 o 
  -9  11   1      250.58      327.30     30.36 o 
  -7  11   1      410.26      650.00     66.85 o 
  -5  11   1     3503.76     3777.41     56.68 o 
  -3  11   1    12526.43    12799.58    112.99 o 
  -1  11   1     4460.28     4231.49     41.18 o 
   1  11   1    10386.74    10201.28     79.83 o 
   3  11   1     2716.94     3066.46     78.39 o 
   5  11   1      189.25      333.32     34.96 o 
   7  11   1     2032.42     2122.38     54.25 o 
   9  11   1       21.97       16.40     19.69 o 
  11  11   1     2321.79     2243.00     53.81 o 
  13  11   1     3225.15     3318.14     74.35 o 
  15  11   1     2190.88     2157.83     72.15 o 
  17  11   1       61.32      106.33     32.65 o 
 -16  12   1      830.29     1304.44    102.25 o 
 -14  12   1     2403.60     2695.67     58.33 o 
 -12  12   1     4150.45     4160.20     73.58 o 
 -10  12   1     2504.75     2449.79     58.91 o 
  -8  12   1    30130.65    30355.40    259.74 o 
  -6  12   1     1082.61     1227.43     59.55 o 
  -4  12   1     1392.19     1513.16     44.16 o 
  -2  12   1      417.65      567.27     27.20 o 
   0  12   1     2687.59     2739.21     37.52 o 
   2  12   1       93.56      193.99     18.26 o 
   4  12   1     6322.57     6393.58     75.92 o 
   6  12   1    18156.26    18418.92    171.68 o 
   8  12   1     1056.43     1065.67     39.58 o 
  10  12   1     5367.68     5235.35     80.45 o 
  12  12   1     2099.81     2266.27     57.36 o 
  14  12   1       44.72      130.59     33.39 o 
  16  12   1     4563.95     5013.09    321.49 o 
 -15  13   1     1725.86     1704.11     52.15 o 
 -13  13   1     3222.25     3293.73     63.01 o 
 -11  13   1     3248.92     3351.00     84.32 o 
  -9  13   1       94.40      171.43     36.54 o 
  -7  13   1        5.12       94.39     24.35 o 
  -5  13   1    40854.55    41623.63    303.59 o 
  -3  13   1    20868.69    20859.58    146.33 o 
  -1  13   1     2223.44     2188.27     36.18 o 
   1  13   1    15100.93    14841.06    110.70 o 
   3  13   1     3276.29     3336.92     42.71 o 
   5  13   1     1625.02     1999.96     74.98 o 
   7  13   1    20046.22    20011.90    187.69 o 
   9  13   1    12632.09    12459.67    136.69 o 
  11  13   1      800.87      806.41     40.65 o 
  13  13   1     3972.55     3978.39     77.49 o 
  15  13   1      486.17      545.85     53.90 o 
 -16  14   1      789.62      996.71     62.57 o 
 -14  14   1     4082.99     4075.50     81.69 o 
 -12  14   1     9107.99     9335.45    109.36 o 
 -10  14   1     1787.08     1895.17     51.47 o 
  -8  14   1       42.10       92.05     30.73 o 
  -6  14   1     4235.35     4487.83     69.28 o 
  -4  14   1      218.43      312.42     23.66 o 
  -2  14   1       42.14      158.58     19.65 o 
   0  14   1       46.98      177.28     15.52 o 
   2  14   1      726.03      892.73     24.60 o 
   4  14   1     8020.59     7817.15     82.98 o 
   6  14   1     1144.17     1269.67     46.10 o 
   8  14   1    12928.35    12776.29    139.16 o 
  10  14   1     6393.68     6438.51     94.07 o 
  12  14   1     1706.26     1929.03     65.31 o 
  14  14   1       30.44      118.32     44.42 o 
 -15  15   1     3231.22     3508.65     80.08 o 
 -13  15   1     2550.29     2842.40     69.60 o 
 -11  15   1     3228.87     3620.61    195.91 o 
  -9  15   1        0.48      188.22     60.43 o 
  -7  15   1      416.65      720.92     55.33 o 
  -5  15   1      640.55      727.08     40.52 o 
  -3  15   1    15301.62    15392.17    118.91 o 
  -1  15   1    37140.37    35802.84    235.48 o 
   1  15   1     9825.86     9789.93     79.69 o 
   3  15   1      453.20      477.46     34.48 o 
   5  15   1     3179.27     3158.62     59.45 o 
   7  15   1     1216.46     1507.31     64.17 o 
   9  15   1     2389.99     2655.73    107.13 o 
  11  15   1     2043.69     2144.64     98.56 o 
  13  15   1     1938.29     2039.33     73.80 o 
  15  15   1      404.48      474.15     40.63 o 
 -14  16   1     6004.93     6612.42    108.54 o 
 -12  16   1     8765.17     9213.60    126.19 o 
 -10  16   1     5029.82     4990.31     83.67 o 
  -8  16   1      183.06      168.31     29.14 o 
  -6  16   1      668.08      744.47     42.59 o 
  -4  16   1     3423.59     3557.78     85.81 o 
  -2  16   1     1067.98     1543.80     34.85 o 
   0  16   1     3166.27     3433.11     44.66 o 
   2  16   1     4468.12     4519.63     57.23 o 
   4  16   1     4706.13     4690.18     72.85 o 
   6  16   1     6392.32     6452.69     97.96 o 
   8  16   1     4470.91     4565.41     88.07 o 
  10  16   1     4969.10     5301.74     99.50 o 
  12  16   1     3496.77     3793.49     87.76 o 
  14  16   1        0.23       37.69     29.78 o 
 -13  17   1     3258.88     3642.17     80.75 o 
 -11  17   1     1224.68     1449.48     92.66 o 
  -9  17   1     3922.89     4117.06     76.27 o 
  -7  17   1     2903.43     2992.63     62.69 o 
  -5  17   1     8459.96     8300.89     92.69 o 
  -3  17   1    17629.33    17209.25    150.02 o 
  -1  17   1     9968.07    10658.20     88.66 o 
   1  17   1    12256.45    11926.27    110.40 o 
   3  17   1     2046.47     2074.90     41.42 o 
   5  17   1     2656.71     2644.34     58.09 o 
   7  17   1     4188.10     4342.95     76.46 o 
   9  17   1     1565.16     1823.00    100.48 o 
  11  17   1     1710.97     1878.61    128.87 o 
  13  17   1      759.28      917.14     65.19 o 
 -12  18   1     4700.67     5037.70    106.61 o 
 -10  18   1     6622.53     6961.46    107.15 o 
  -8  18   1     1360.09     1492.31     45.60 o 
  -6  18   1     4989.72     4952.82     66.82 o 
  -4  18   1     1163.33     1367.93     54.55 o 
  -2  18   1      369.20      819.91     55.84 o 
   0  18   1      128.48      407.13     36.75 o 
   2  18   1      775.90     1089.66     64.51 o 
   4  18   1     2507.35     2647.33     52.36 o 
   6  18   1    15914.34    15663.79    166.13 o 
   8  18   1     7392.93     7357.27    105.64 o 
  10  18   1     2311.99     2509.72     74.24 o 
  12  18   1      285.80      406.61     51.82 o 
 -11  19   1      729.41      920.52     50.22 o 
  -9  19   1      183.67      450.67     47.17 o 
  -7  19   1     2840.56     2734.60     65.32 o 
  -5  19   1     2715.58     2581.58     49.78 o 
  -3  19   1     9313.51     9443.39    119.71 o 
  -1  19   1    16395.93    16307.01    155.14 o 
   1  19   1     3314.30     3584.76     62.80 o 
   3  19   1      627.82      760.89     34.09 o 
   5  19   1      115.90      127.75     23.40 o 
   7  19   1       12.55       58.06     25.83 o 
   9  19   1      789.56      997.05     49.34 o 
  -8  20   1     4279.20     4693.19     88.18 o 
  -6  20   1     1725.40     1705.72     67.58 o 
  -4  20   1     4563.93     4943.17     77.91 o 
  -2  20   1      358.10      697.97     55.15 o 
   0  20   1     1617.11     2051.96     68.33 o 
   2  20   1     5966.88     5744.19     92.09 o 
   4  20   1     3570.56     3620.87     63.84 o 
   6  20   1     8097.56     8337.12    102.17 o 
   8  20   1     5888.95     6167.82    100.17 o 
  -7  21   1     3720.28     4070.43    130.27 o 
  -5  21   1     7399.51     8302.43    142.90 o 
  -3  21   1     3336.48     3438.63     86.77 o 
  -1  21   1     4933.21     4976.63     72.34 o 
   1  21   1     3404.69     3534.86     67.23 o 
   3  21   1     1914.81     1931.49     58.42 o 
   5  21   1     1015.83     1288.28     52.25 o 
   7  21   1      105.88      171.80     36.81 o 
  -4  22   1      851.13      878.05     58.19 o 
  -2  22   1      102.33      176.97     38.81 o 
   0  22   1     1046.05     1144.75     46.84 o 
   2  22   1     5034.03     5180.22     84.07 o 
 -20   0   2     7877.69     7729.55    158.51 o 
 -18   0   2    14592.47    14698.52    225.37 o 
 -16   0   2    24216.58    23649.70    403.36 o 
 -14   0   2      303.81      401.23     37.58 o 
 -12   0   2      280.63      311.87     22.71 o 
 -10   0   2     5228.56     5337.89     71.21 o 
  -8   0   2      583.81      441.17     17.92 o 
  -6   0   2     3658.54     3036.68     42.64 o 
  -4   0   2   400576.59   409852.28   3586.31 o 
  -2   0   2   233973.31   235194.25   6808.31 o 
   0   0   2    66636.23    62079.56   1031.42 o 
   2   0   2    12489.46    12566.27    127.01 o 
   4   0   2    94620.04    98835.42   1086.67 o 
   6   0   2    11895.58    11429.53    117.47 o 
   8   0   2   119732.19   119101.70   1916.61 o 
  10   0   2    48488.78    47162.27    576.18 o 
  12   0   2    13571.79    13130.63    181.87 o 
  14   0   2     9776.65     9517.78    153.14 o 
  16   0   2     1870.62     1793.11     72.51 o 
  18   0   2     1227.00     1138.56     67.74 o 
 -19   1   2     1175.87     1110.03     45.90 o 
 -17   1   2     4572.19     4368.44     74.48 o 
 -15   1   2     9818.33     9807.03    112.99 o 
 -13   1   2    67194.09    64953.03    450.17 o 
 -11   1   2    65701.55    64890.89    375.54 o 
  -9   1   2    15894.23    15175.04     92.57 o 
  -7   1   2    30393.56    31255.33    172.37 o 
  -5   1   2    19414.18    20692.21    122.86 o 
  -3   1   2      129.30       78.04      8.30 o 
  -1   1   2    42341.37    42077.42    487.45 o 
   1   1   2   153337.86   152663.67   1287.84 o 
   3   1   2    90690.19    92237.77    927.06 o 
   5   1   2    49078.04    47727.46    320.40 o 
   7   1   2    52370.82    49949.37    338.94 o 
   9   1   2    15378.54    14187.99    115.71 o 
  11   1   2      993.30      978.05     31.45 o 
  13   1   2     1768.89     1807.18     43.30 o 
  15   1   2     1346.60     1454.95     48.50 o 
  17   1   2    22669.00    23037.45    218.00 o 
  19   1   2    21086.44    21234.04    213.35 o 
 -20   2   2     6082.15     6358.65    100.70 o 
 -18   2   2     7579.72     7637.63    104.88 o 
 -16   2   2    18623.66    18627.51    193.38 o 
 -14   2   2    12878.30    12734.38    117.23 o 
 -12   2   2      216.76      349.89     19.71 o 
 -10   2   2      339.03      386.58     14.39 o 
  -8   2   2     5839.75     5406.09     38.47 o 
  -6   2   2    96489.57    97892.80    581.97 o 
  -4   2   2   127124.15   129474.43    896.41 o 
  -2   2   2    77378.44    77918.43    715.98 o 
   0   2   2   166926.61   170904.58   1135.41 o 
   2   2   2    40500.46    41557.92    308.74 o 
   4   2   2        1.61       84.15     31.57 o 
   6   2   2    15299.67    15030.53    113.69 o 
   8   2   2    34765.05    33779.10    238.51 o 
  10   2   2    74977.55    75246.11    508.21 o 
  12   2   2    32426.80    32464.88    267.17 o 
  14   2   2     9084.39     9146.19    105.41 o 
  16   2   2     5011.33     4876.58     77.78 o 
  18   2   2     1138.26     1053.86     67.16 o 
 -19   3   2       91.84       66.27     26.65 o 
 -17   3   2       26.47       75.42     23.93 o 
 -15   3   2    24399.48    24374.57    197.03 o 
 -13   3   2    34726.82    34412.35    256.52 o 
 -11   3   2    57883.17    58671.82    385.26 o 
  -9   3   2    83074.48    86652.56    457.95 o 
  -7   3   2     6578.49     6024.32     44.12 o 
  -5   3   2      829.79      816.28     18.59 o 
  -3   3   2    15787.51    16614.37    118.06 o 
  -1   3   2    90086.02    91169.95    533.13 o 
   1   3   2    87758.81    89193.59    604.20 o 
   3   3   2    35839.30    35962.05    218.13 o 
   5   3   2    56335.32    56678.63    345.07 o 
   7   3   2    38198.93    36423.85    288.24 o 
   9   3   2    27766.88    27071.52    198.84 o 
  11   3   2      517.83      505.12     22.94 o 
  13   3   2     2886.26     3060.72     54.32 o 
  15   3   2    24919.81    25174.54    230.04 o 
  17   3   2    14495.48    14734.89    157.37 o 
  19   3   2    14511.31    14499.12    235.95 o 
 -20   4   2     8994.69     9029.79    123.18 o 
 -18   4   2    14560.28    14644.66    159.83 o 
 -16   4   2    16322.63    16293.28    165.06 o 
 -14   4   2    17445.78    17281.80    148.91 o 
 -12   4   2      447.27      459.82     22.69 o 
 -10   4   2     4113.50     3755.76     38.21 o 
  -8   4   2    43247.79    45094.02    268.16 o 
  -6   4   2    98042.78   101485.94    667.36 o 
  -4   4   2    30020.62    30255.14    208.02 o 
  -2   4   2   124931.88   129468.06    801.60 o 
   0   4   2    59328.79    59519.79    698.42 o 
   2   4   2     3295.26     3267.11     29.65 o 
   4   4   2     3366.99     3816.33     28.68 o 
   6   4   2    30062.69    30657.77    215.69 o 
   8   4   2    30789.04    30973.24    221.66 o 
  10   4   2    52342.52    51446.17    357.80 o 
  12   4   2    36536.52    36818.69    270.38 o 
  14   4   2    10611.43    10311.61    114.39 o 
  16   4   2     3068.53     2927.88     60.37 o 
  18   4   2      239.08      161.59     42.72 o 
 -19   5   2      215.92      224.73     31.18 o 
 -17   5   2     1188.13     1220.81     45.10 o 
 -15   5   2    12847.41    12494.08    120.55 o 
 -13   5   2    18988.31    18656.54    156.02 o 
 -11   5   2    36002.44    35519.52    205.12 o 
  -9   5   2    63067.33    64333.52    716.94 o 
  -7   5   2    54541.87    57926.35    571.39 o 
  -5   5   2     3002.14     3119.53     36.73 o 
  -3   5   2     7223.10     7807.90     65.77 o 
  -1   5   2    18941.29    19743.65    117.17 o 
   1   5   2    54430.10    54487.30    417.20 o 
   3   5   2   122411.38   125247.05    764.59 o 
   5   5   2    68034.02    68810.80    563.71 o 
   7   5   2    48432.03    49785.66    309.74 o 
   9   5   2     9713.71     9690.28     87.15 o 
  11   5   2       73.64      103.65     15.50 o 
  13   5   2     2881.22     2843.39     48.69 o 
  15   5   2    14425.99    14383.31    148.05 o 
  17   5   2     8472.85     8654.01    165.17 o 
  19   5   2     6775.79     7140.51    155.89 o 
 -20   6   2    12524.40    12233.99    217.86 o 
 -18   6   2    17558.48    17734.85    225.01 o 
 -16   6   2     1814.74     1990.00     53.91 o 
 -14   6   2    11178.02    10973.74    125.08 o 
 -12   6   2     2919.84     2886.24     44.08 o 
 -10   6   2     2948.35     2671.50     67.86 o 
  -8   6   2    36656.50    37892.61    269.36 o 
  -6   6   2    69570.01    70412.66    521.18 o 
  -4   6   2    36898.45    36522.04    478.09 o 
  -2   6   2    62131.62    64996.66    395.49 o 
   0   6   2    54469.45    54757.25    453.14 o 
   2   6   2    27237.11    28383.91    196.66 o 
   4   6   2      526.04      693.01     20.90 o 
   6   6   2    28533.82    29870.67    218.12 o 
   8   6   2    47858.43    49186.14    346.78 o 
  10   6   2    26777.93    25661.25    193.99 o 
  12   6   2    29706.51    29412.24    224.19 o 
  14   6   2    17524.94    17120.03    167.50 o 
  16   6   2     6105.40     5861.88    153.77 o 
  18   6   2       19.09      -62.84     52.51 o 
 -19   7   2       13.65       66.49     42.03 o 
 -17   7   2     3080.60     3083.12     67.83 o 
 -15   7   2     7252.01     7703.91    103.43 o 
 -13   7   2    12682.73    12634.95    110.79 o 
 -11   7   2    25975.81    26273.06    187.58 o 
  -9   7   2    54088.30    53973.30    484.46 o 
  -7   7   2    40277.20    40075.11    310.95 o 
  -5   7   2     6196.24     6133.08     65.97 o 
  -3   7   2     3625.83     3916.39     42.09 o 
  -1   7   2     3999.25     3795.88     55.08 o 
   1   7   2    29030.79    27559.17    292.75 o 
   3   7   2   159450.59   164395.08   1232.17 o 
   5   7   2    96485.02    99851.05    607.95 o 
   7   7   2    25062.90    24912.25    188.24 o 
   9   7   2     1518.44     1450.38     46.73 o 
  11   7   2      351.37      413.58     29.29 o 
  13   7   2     5144.40     5023.29     92.82 o 
  15   7   2     4818.17     4784.06     96.01 o 
  17   7   2     9076.11     8990.24    172.75 o 
 -18   8   2    17842.52    18203.99    277.25 o 
 -16   8   2    15392.99    15088.77    191.87 o 
 -14   8   2     4180.15     4391.46     60.38 o 
 -12   8   2     2948.55     2757.40     49.76 o 
 -10   8   2     8041.08     7913.31     83.00 o 
  -8   8   2    38016.58    37427.84    271.72 o 
  -6   8   2    44010.86    44271.09    338.53 o 
  -4   8   2    73417.52    77086.94    513.31 o 
  -2   8   2    62387.76    66456.83    406.93 o 
   0   8   2     6057.90     5191.47     50.89 o 
   2   8   2     1765.24     1509.69     29.44 o 
   4   8   2      416.04      406.05     15.45 o 
   6   8   2     2001.83     1992.38     31.68 o 
   8   8   2     8498.85     8108.83     80.64 o 
  10   8   2    19904.16    19718.40    163.27 o 
  12   8   2    36285.46    36156.93    360.16 o 
  14   8   2    24754.12    24152.10    267.07 o 
  16   8   2     3818.67     3663.75     88.20 o 
  18   8   2       23.10      -37.91     36.80 o 
 -19   9   2      270.31      231.81     50.47 o 
 -17   9   2     2972.03     2916.77     79.46 o 
 -15   9   2     6430.04     6306.52     84.31 o 
 -13   9   2    13686.34    14024.21    121.90 o 
 -11   9   2    19996.56    20321.55    171.02 o 
  -9   9   2    28589.19    28709.21    217.95 o 
  -7   9   2    33967.11    34625.30    250.87 o 
  -5   9   2     5279.92     5028.46     55.47 o 
  -3   9   2     2599.88     2609.56     33.67 o 
  -1   9   2    26298.21    27550.26    178.17 o 
   1   9   2    68743.25    69493.02    416.81 o 
   3   9   2    63803.50    60923.03    409.90 o 
   5   9   2    56190.25    57840.92    361.87 o 
   7   9   2    19885.44    20503.66    183.08 o 
   9   9   2     5782.21     5937.00     80.17 o 
  11   9   2        1.41      -10.48     19.55 o 
  13   9   2    11891.95    11516.16    156.44 o 
  15   9   2    11938.11    11290.54    161.53 o 
  17   9   2     7971.70     8278.70    140.13 o 
 -18  10   2    12362.63    12211.71    177.41 o 
 -16  10   2    13129.44    13477.52    157.28 o 
 -14  10   2     6325.06     6104.63     81.91 o 
 -12  10   2     2428.93     2427.77     60.58 o 
 -10  10   2     6503.98     6700.92     99.53 o 
  -8  10   2    14505.43    14707.67    127.53 o 
  -6  10   2    35562.93    35806.94    358.30 o 
  -4  10   2    79686.23    81632.04    546.22 o 
  -2  10   2    18600.31    18454.47    128.14 o 
   0  10   2    23590.02    24694.46    141.44 o 
   2  10   2     6035.79     5939.19     52.27 o 
   4  10   2      242.49      293.55     16.51 o 
   6  10   2      211.87      314.54     42.73 o 
   8  10   2     4920.46     4972.68     71.87 o 
  10  10   2    25384.95    25289.12    228.39 o 
  12  10   2    25000.75    24081.10    226.21 o 
  14  10   2    29673.09    29293.01    316.11 o 
  16  10   2     4681.16     4700.27    104.52 o 
 -17  11   2     3386.18     3338.50     87.35 o 
 -15  11   2     3785.78     3807.64     67.30 o 
 -13  11   2     7442.75     7893.08     95.01 o 
 -11  11   2    23837.85    23659.91    196.75 o 
  -9  11   2    23637.20    23788.34    212.15 o 
  -7  11   2    17126.16    17029.37    156.63 o 
  -5  11   2    17413.51    16814.25    137.24 o 
  -3  11   2      210.41      299.94     15.72 o 
  -1  11   2    12447.67    11980.20     83.95 o 
   1  11   2    53992.13    53984.74    309.42 o 
   3  11   2    61960.24    61744.75    375.94 o 
   5  11   2    61515.32    62519.60    497.11 o 
   7  11   2    15150.80    15509.74    181.64 o 
   9  11   2      134.84      148.67     27.48 o 
  11  11   2      394.85      401.04     30.86 o 
  13  11   2      252.04      311.09     37.00 o 
  15  11   2     8856.15     8540.21    139.55 o 
  17  11   2     5415.37     5631.27    116.74 o 
 -16  12   2    12712.22    12442.05    153.28 o 
 -14  12   2     3483.64     3439.95     63.97 o 
 -12  12   2       91.58      152.11     44.39 o 
 -10  12   2     5143.76     5133.07     70.32 o 
  -8  12   2    26055.79    26214.02    271.92 o 
  -6  12   2    22401.98    22912.18    180.53 o 
  -4  12   2    28759.30    30011.42    204.96 o 
  -2  12   2    35588.77    35037.02    209.06 o 
   0  12   2    16850.36    17078.95    106.87 o 
   2  12   2     3248.00     3279.31     36.68 o 
   4  12   2      278.39      361.30     17.23 o 
   6  12   2    17980.53    17521.16    197.76 o 
   8  12   2    27923.10    27551.79    243.60 o 
  10  12   2     4227.14     4289.57     73.30 o 
  12  12   2     8689.48     8822.07    115.18 o 
  14  12   2    12643.65    12581.17    175.14 o 
  16  12   2     6551.94     6670.23    125.58 o 
 -17  13   2     1025.61     1148.97     61.68 o 
 -15  13   2     3232.06     3356.79     74.95 o 
 -13  13   2    13911.75    13799.82    140.36 o 
 -11  13   2    15403.00    15735.41    148.36 o 
  -9  13   2    11189.38    11154.36    123.80 o 
  -7  13   2    14854.50    14910.08    147.38 o 
  -5  13   2     2578.67     2736.71     42.60 o 
  -3  13   2     3466.78     3533.07     49.71 o 
  -1  13   2    10359.25    10371.33     74.71 o 
   1  13   2    34209.69    33535.97    204.25 o 
   3  13   2    45634.38    45323.41    324.16 o 
   5  13   2    31561.66    31685.79    263.50 o 
   7  13   2    12348.78    12799.70    157.01 o 
   9  13   2     2490.87     2741.99     59.85 o 
  11  13   2       10.24      -34.51     23.00 o 
  13  13   2     2748.15     2691.24     65.63 o 
  15  13   2     3188.08     3396.85     89.59 o 
 -16  14   2    11959.31    12343.54    156.50 o 
 -14  14   2     5854.51     6022.83    110.70 o 
 -12  14   2       94.41      245.42     50.31 o 
 -10  14   2        5.05       21.12     20.29 o 
  -8  14   2    12967.14    13165.66    126.54 o 
  -6  14   2    24296.19    24512.66    196.89 o 
  -4  14   2    20315.37    20236.22    162.41 o 
  -2  14   2    19385.29    19079.67    137.70 o 
   0  14   2    15517.39    15625.42    109.94 o 
   2  14   2     9525.45     9453.76     93.42 o 
   4  14   2       27.37       71.65     18.23 o 
   6  14   2     1955.01     2025.71     58.95 o 
   8  14   2     9892.36     9885.09    133.56 o 
  10  14   2    16757.72    16459.65    172.82 o 
  12  14   2    18927.10    18655.05    194.80 o 
  14  14   2     4185.72     4329.74     84.91 o 
 -15  15   2     4656.28     4868.07     92.85 o 
 -13  15   2    14184.67    14516.15    167.81 o 
 -11  15   2    22939.63    23247.96    218.91 o 
  -9  15   2    14202.07    14099.25    416.78 o 
  -7  15   2     1090.68     1088.38     34.32 o 
  -5  15   2      116.59      173.95     29.97 o 
  -3  15   2     1051.73     1478.85     49.94 o 
  -1  15   2     9928.50     9169.13     76.76 o 
   1  15   2    11942.95    11892.63    101.92 o 
   3  15   2    12729.69    13901.62    125.90 o 
   5  15   2    19756.53    19660.72    211.23 o 
   7  15   2    15142.08    15059.98    177.80 o 
   9  15   2     6716.73     6446.63    106.75 o 
  11  15   2      195.19      133.54     29.76 o 
  13  15   2     3491.46     3145.25     72.67 o 
 -14  16   2     8354.55     8550.76    124.98 o 
 -12  16   2       28.74       78.82     29.08 o 
 -10  16   2     1196.26     1352.34     56.01 o 
  -8  16   2     1173.36     1195.93     36.70 o 
  -6  16   2    22604.95    22756.75    191.59 o 
  -4  16   2    31168.70    30704.72    197.54 o 
  -2  16   2    22454.72    22021.32    149.50 o 
   0  16   2     7965.80     8059.75     79.91 o 
   2  16   2      278.00      378.08     21.82 o 
   4  16   2      150.04      175.18     23.69 o 
   6  16   2     3655.00     3639.36     76.54 o 
   8  16   2     7668.36     7596.33    117.70 o 
  10  16   2    20651.92    20025.23    230.13 o 
  12  16   2     7488.80     7448.31    125.36 o 
 -13  17   2    10167.19    10355.65    139.86 o 
 -11  17   2    14989.03    15539.65    198.38 o 
  -9  17   2     5680.47     5800.23     83.57 o 
  -7  17   2     2723.61     2752.64     55.01 o 
  -5  17   2     4960.98     4852.93     63.35 o 
  -3  17   2     2635.12     2709.91     44.69 o 
  -1  17   2     5311.21     5618.64     66.46 o 
   1  17   2     8069.99     8380.13     84.58 o 
   3  17   2    10117.96     9918.62     94.78 o 
   5  17   2     7287.17     7506.21    100.34 o 
   7  17   2    15659.53    15289.58    185.22 o 
   9  17   2     3722.94     3747.48     84.86 o 
  11  17   2        0.42       -0.77     40.16 o 
 -12  18   2      677.10      998.99     88.52 o 
 -10  18   2        3.99       55.18     27.63 o 
  -8  18   2       60.42       32.55     25.02 o 
  -6  18   2     9811.60     9677.28     97.84 o 
  -4  18   2    19848.33    20120.45    159.66 o 
  -2  18   2    25427.07    25187.78    211.95 o 
   0  18   2    12630.13    12737.18    113.61 o 
   2  18   2     1337.06     1346.92     36.48 o 
   4  18   2      939.09      938.84     36.54 o 
   6  18   2     5195.03     5183.07    133.90 o 
   8  18   2     8722.87     8454.17    130.45 o 
  10  18   2    15733.46    15673.71    199.30 o 
 -11  19   2     3142.89     3300.78     76.73 o 
  -9  19   2    10524.08    10619.77    137.39 o 
  -7  19   2     4657.74     4645.80     83.59 o 
  -5  19   2       50.39      247.08     54.29 o 
  -3  19   2     1737.03     1921.23     54.60 o 
  -1  19   2     3340.32     3350.31     61.44 o 
   1  19   2     6869.06     6804.88     79.31 o 
   3  19   2     6698.35     6619.59     85.01 o 
   5  19   2     4195.91     4163.98     68.24 o 
   7  19   2     6012.48     6343.72     98.65 o 
   9  19   2     3380.19     3555.36     77.28 o 
  -8  20   2     3259.90     3412.65     75.47 o 
  -6  20   2     4255.09     4683.72    104.15 o 
  -4  20   2     9553.84     9826.09    153.28 o 
  -2  20   2    15823.95    16043.25    158.78 o 
   0  20   2     9626.05     9522.24    110.52 o 
   2  20   2     1191.74     1167.30     41.59 o 
   4  20   2      361.71      391.04     29.94 o 
   6  20   2     2698.10     2739.38     59.36 o 
   8  20   2     9879.94     9837.88    132.08 o 
  -7  21   2     5548.46     5541.73    118.99 o 
  -5  21   2      499.44      590.83     49.12 o 
  -3  21   2     1929.59     2252.32     74.83 o 
  -1  21   2     2921.19     2953.67     70.43 o 
   1  21   2     4063.77     4037.24     79.05 o 
   3  21   2     3482.05     3336.61     73.20 o 
   5  21   2     3579.81     3353.65     65.19 o 
  -4  22   2     7123.47     7529.14    165.83 o 
  -2  22   2     4573.03     4397.47    101.74 o 
   0  22   2     6226.90     6183.29    146.66 o 
   2  22   2     3481.52     3853.03     93.96 o 
 -21   1   3      255.94      243.12     33.96 o 
 -19   1   3      316.52      404.73     33.06 o 
 -17   1   3      391.21      797.52     90.38 o 
 -13   1   3      237.54      239.97     17.46 o 
 -11   1   3      683.57      696.14     21.40 o 
  -9   1   3    13558.98    14583.01     90.03 o 
  -7   1   3      558.34      553.15     13.18 o 
  -5   1   3    18279.22    19826.58    110.86 o 
  -3   1   3    59564.03    60550.94    435.46 o 
  -1   1   3     1247.98     1230.46     21.28 o 
   1   1   3     1724.70     1704.63     37.78 o 
   3   1   3     4182.62     3987.07     43.80 o 
   5   1   3       69.22       69.88     10.80 o 
   7   1   3     2019.91     2226.57     32.64 o 
   9   1   3      128.34      142.51     21.16 o 
  11   1   3        6.79       10.11     14.05 o 
  13   1   3      284.15      261.37     23.13 o 
  15   1   3     1286.35     1318.88     44.42 o 
  17   1   3       41.29      122.96     27.21 o 
  19   1   3      306.21      419.35    125.11 o 
 -20   2   3       77.84       29.64     27.18 o 
 -18   2   3      731.81      722.57     39.02 o 
 -16   2   3      223.62      279.92     27.21 o 
 -14   2   3     1550.97     1533.43     37.40 o 
 -12   2   3      321.06      347.34     14.44 o 
 -10   2   3     1645.00     1540.21     21.76 o 
  -8   2   3     1674.47     1810.27     22.97 o 
  -6   2   3     6539.57     6545.04     71.04 o 
  -4   2   3     2319.66     2540.21     28.26 o 
  -2   2   3    41956.18    43976.34    329.99 o 
   0   2   3      816.81      718.16     28.66 o 
   2   2   3   143042.86   147478.05   1282.76 o 
   4   2   3     6001.21     6367.86     53.90 o 
   6   2   3     1859.49     1932.06     28.69 o 
   8   2   3      529.50      511.91     23.16 o 
  10   2   3     7583.34     7796.39     77.09 o 
  12   2   3     1191.10     1195.10     36.30 o 
  14   2   3     2041.42     1912.02     47.19 o 
  16   2   3      636.92      649.86     36.68 o 
  18   2   3      500.44      398.38     49.61 o 
 -19   3   3        1.70       -0.84     23.08 o 
 -17   3   3     6352.94     6225.63     91.30 o 
 -15   3   3    10351.30    10320.13    104.77 o 
 -13   3   3     6321.10     6505.59     67.22 o 
 -11   3   3    17750.56    17834.72    119.83 o 
  -9   3   3     1232.63     1185.53     18.25 o 
  -7   3   3       76.47       16.36      7.57 o 
  -5   3   3      116.85       37.77      7.00 o 
  -3   3   3      523.02      461.54     11.07 o 
  -1   3   3    21487.70    22263.31    207.92 o 
   1   3   3      894.12     1080.29     20.03 o 
   3   3   3     1422.49     1451.67     27.45 o 
   5   3   3     6332.17     5947.61     60.50 o 
   7   3   3     3926.28     4363.71     41.38 o 
   9   3   3     7809.36     8082.42     76.67 o 
  11   3   3      658.71      602.27     25.92 o 
  13   3   3     2481.89     2549.49     50.83 o 
  15   3   3     3064.96     3121.04     61.20 o 
  17   3   3       12.05       57.59     38.00 o 
  19   3   3      377.00      469.05     55.54 o 
 -20   4   3      876.37      980.54     47.64 o 
 -18   4   3      235.77      331.87     30.99 o 
 -16   4   3      366.21      317.89     28.56 o 
 -14   4   3     1930.88     1993.28     41.65 o 
 -12   4   3        0.94       25.39     12.01 o 
 -10   4   3      309.32      450.88     18.53 o 
  -8   4   3     7082.08     6670.07     59.53 o 
  -6   4   3    21682.94    22309.03    198.41 o 
  -4   4   3     1702.96     1832.41     24.56 o 
  -2   4   3     1400.34     1189.35     14.90 o 
   0   4   3    24678.35    25157.87    160.95 o 
   2   4   3    13835.34    14883.81    108.46 o 
   4   4   3    11383.76    12095.43     77.31 o 
   6   4   3     4590.92     4963.48     58.66 o 
   8   4   3    22071.30    23195.91    172.42 o 
  10   4   3     5805.83     5451.00     61.39 o 
  12   4   3     1267.94     1238.53     34.54 o 
  14   4   3       38.29       22.98     20.42 o 
  16   4   3      938.86      853.21     58.79 o 
  18   4   3       23.32      -29.50     35.92 o 
 -19   5   3     1913.58     2082.24     71.41 o 
 -17   5   3     3881.50     4255.78    125.62 o 
 -15   5   3     1081.80     1335.35     78.94 o 
 -13   5   3     4604.24     4743.94     52.73 o 
 -11   5   3     8315.22     7808.96     73.37 o 
  -9   5   3     2894.14     2581.30     35.99 o 
  -7   5   3    17977.77    19067.68    157.82 o 
  -5   5   3      546.06      528.35     34.11 o 
  -3   5   3     6712.80     7696.83     58.37 o 
  -1   5   3    26267.20    27740.98    252.78 o 
   1   5   3       37.09       29.54      6.99 o 
   3   5   3     4335.59     4528.41     40.59 o 
   5   5   3     1113.33     1282.85     17.81 o 
   7   5   3     5289.09     5610.90     55.69 o 
   9   5   3      451.47      456.38     20.15 o 
  11   5   3     3479.76     3449.83     49.52 o 
  13   5   3     2429.44     2396.11     45.85 o 
  15   5   3     1529.88     1553.52     69.90 o 
  17   5   3     4258.19     4055.48    110.67 o 
  19   5   3      166.63      124.51     56.28 o 
 -20   6   3      385.93      729.40     64.79 o 
 -18   6   3      155.08      299.11     39.71 o 
 -16   6   3      217.76      162.29     27.18 o 
 -14   6   3     1998.63     1834.48     48.23 o 
 -12   6   3      666.13      621.25     25.33 o 
 -10   6   3     2750.75     2999.67     41.63 o 
  -8   6   3    26022.76    27359.98    185.44 o 
  -6   6   3    18303.14    19730.27    145.17 o 
  -4   6   3      496.35      513.26     27.98 o 
  -2   6   3    21358.08    22225.64    125.22 o 
   0   6   3    14877.49    14871.35    183.42 o 
   2   6   3     7446.52     7429.83     63.52 o 
   4   6   3    17999.10    19248.52    130.56 o 
   6   6   3      460.98      499.32     16.87 o 
   8   6   3        8.52       95.80     21.68 o 
  10   6   3     5949.78     5829.85     64.48 o 
  12   6   3     4517.91     4609.95     60.42 o 
  14   6   3      233.46      208.96     34.85 o 
  16   6   3      262.85      225.06     42.42 o 
  18   6   3      274.22      205.08     46.91 o 
 -19   7   3     4780.33     4950.84    128.81 o 
 -17   7   3     5705.64     5799.66     94.87 o 
 -15   7   3      517.02      542.68     85.01 o 
 -13   7   3     1623.51     1848.19     66.65 o 
 -11   7   3     9654.40     9762.87     88.00 o 
  -9   7   3     4411.02     4445.88     50.91 o 
  -7   7   3      198.49      171.04     10.91 o 
  -5   7   3     7540.89     7760.73     65.17 o 
  -3   7   3      156.93      231.17     10.55 o 
  -1   7   3     1648.69     2013.58     24.21 o 
   1   7   3     2493.77     2822.17     29.36 o 
   3   7   3      147.22      138.63     11.60 o 
   5   7   3     2882.33     3171.07     34.86 o 
   7   7   3      535.88      566.73     22.19 o 
   9   7   3      750.25      617.97     28.92 o 
  11   7   3     8079.48     8135.28    117.27 o 
  13   7   3     1553.13     1565.31     57.38 o 
  15   7   3     4475.50     4243.42     91.38 o 
  17   7   3        0.68      -53.36     36.40 o 
 -18   8   3      332.96      389.71     68.83 o 
 -16   8   3      123.76       86.41     25.79 o 
 -14   8   3     3411.08     3256.29     51.78 o 
 -12   8   3      419.55      476.52     29.40 o 
 -10   8   3     1329.79     1538.82     93.34 o 
  -8   8   3     7796.26     7487.09     61.59 o 
  -6   8   3     4087.60     4091.54     48.69 o 
  -4   8   3     2623.67     2826.37     34.58 o 
  -2   8   3     6488.55     6708.75     48.72 o 
   0   8   3    22980.87    23135.44    197.66 o 
   2   8   3    22186.51    22553.15    171.26 o 
   4   8   3    10025.64     9977.55     83.53 o 
   6   8   3      406.39      392.30     13.36 o 
   8   8   3      719.58      804.70     34.00 o 
  10   8   3      882.34      906.13     66.63 o 
  12   8   3     1880.91     2049.53     61.78 o 
  14   8   3      987.66     1202.33     75.11 o 
  16   8   3      882.49      796.90     51.21 o 
  18   8   3      100.01       55.55     44.63 o 
 -19   9   3     2126.69     2137.46     92.09 o 
 -17   9   3      136.81      104.94     42.65 o 
 -15   9   3      116.91      142.43     36.33 o 
 -13   9   3      209.37      280.78     24.13 o 
 -11   9   3      929.93     1147.04     69.35 o 
  -9   9   3     9923.73    10128.25     89.72 o 
  -7   9   3     8695.89     8943.28     85.13 o 
  -5   9   3     4997.45     4915.12     50.42 o 
  -3   9   3      788.31      927.19     20.94 o 
  -1   9   3     3059.87     3096.24     32.57 o 
   1   9   3     2685.34     3332.74     45.60 o 
   3   9   3        0.44       28.20      7.66 o 
   5   9   3      395.36      384.04     22.54 o 
   7   9   3     4224.78     4251.93     52.54 o 
   9   9   3      138.89      131.30     21.79 o 
  11   9   3     6122.06     6072.88    101.69 o 
  13   9   3     3537.61     3421.76     80.78 o 
  15   9   3       38.28      154.81     34.37 o 
  17   9   3        0.01       -3.31     31.12 o 
 -18  10   3     1257.83     1382.82     62.72 o 
 -16  10   3      115.71      165.01     29.33 o 
 -14  10   3     3799.87     3752.86     57.04 o 
 -12  10   3      349.00      522.04     38.81 o 
 -10  10   3     2705.36     2865.38     68.99 o 
  -8  10   3     3546.68     4008.65    122.27 o 
  -6  10   3       45.30      128.45     13.58 o 
  -4  10   3     1762.14     1608.50     36.73 o 
  -2  10   3     4398.92     4547.67     42.11 o 
   0  10   3     2760.35     2636.73     30.16 o 
   2  10   3     8939.04     8988.52     70.42 o 
   4  10   3     4279.47     4329.03     41.84 o 
   6  10   3      143.13      145.64     17.56 o 
   8  10   3      581.03      643.70     32.88 o 
  10  10   3      196.61      267.74     27.03 o 
  12  10   3     1031.36     1175.43     56.79 o 
  14  10   3     1809.56     2140.61    180.86 o 
  16  10   3     1311.47     1356.27     93.96 o 
 -17  11   3      175.63      251.63     38.82 o 
 -15  11   3        1.48       15.73     37.09 o 
 -13  11   3     1871.75     2089.97     82.63 o 
 -11  11   3      539.46      747.49     52.66 o 
  -9  11   3      294.17      344.92     21.61 o 
  -7  11   3    15663.56    15283.25    120.98 o 
  -5  11   3    18824.44    18269.34    126.02 o 
  -3  11   3    11001.59    11389.78     78.84 o 
  -1  11   3     7524.52     7543.63     56.86 o 
   1  11   3     2313.75     2597.73     43.98 o 
   3  11   3     2083.92     2030.03     52.03 o 
   5  11   3     2466.82     2631.48     73.56 o 
   7  11   3     3855.14     4026.28     88.72 o 
   9  11   3    16817.65    16520.25    165.36 o 
  11  11   3     1866.36     1847.76     68.85 o 
  13  11   3     3166.40     3147.75     80.16 o 
  15  11   3      193.61      309.17     82.44 o 
 -16  12   3     6705.66     7052.70    108.41 o 
 -14  12   3     2334.70     2566.95     62.90 o 
 -12  12   3    16132.39    16534.51    153.56 o 
 -10  12   3     5005.72     5079.43     64.34 o 
  -8  12   3     1706.84     1878.13     38.59 o 
  -6  12   3     2395.28     2371.25     39.64 o 
  -4  12   3     2997.91     3165.82     36.86 o 
  -2  12   3      299.34      437.49     23.80 o 
   0  12   3     3153.58     3124.31     34.24 o 
   2  12   3     6456.34     6022.61     55.90 o 
   4  12   3      415.76      449.45     21.74 o 
   6  12   3     4877.18     5078.35     83.47 o 
   8  12   3      914.32     1094.84     65.11 o 
  10  12   3     3451.40     3324.01     66.20 o 
  12  12   3      220.50      336.43     34.55 o 
  14  12   3     5711.44     5669.82    112.76 o 
  16  12   3     2059.89     2015.11     74.51 o 
 -17  13   3       22.03       80.26     31.22 o 
 -15  13   3      172.61      270.94     45.71 o 
 -13  13   3      794.45     1042.47     51.58 o 
 -11  13   3      277.31      420.88     45.23 o 
  -9  13   3    11721.56    11796.96    115.99 o 
  -7  13   3     4996.64     5068.29     61.10 o 
  -5  13   3      181.68      224.20     16.52 o 
  -3  13   3    18731.19    19354.86    131.82 o 
  -1  13   3     9333.32     9326.37     69.52 o 
   1  13   3     5137.13     5439.55     51.68 o 
   3  13   3     3420.26     3475.84     49.20 o 
   5  13   3    22304.97    22690.97    231.77 o 
   7  13   3     5979.92     6031.94     95.80 o 
   9  13   3     8257.89     8130.59    148.97 o 
  11  13   3      302.92      357.93     32.94 o 
  13  13   3       84.19      137.95     35.35 o 
  15  13   3      324.70      377.72     44.69 o 
 -16  14   3     6202.82     6267.57    105.83 o 
 -14  14   3    10731.84    10924.31    139.62 o 
 -12  14   3    13999.05    13876.95    157.32 o 
 -10  14   3     4727.07     5136.05    146.82 o 
  -8  14   3      697.59      989.43     73.54 o 
  -6  14   3     2739.61     2986.70     44.44 o 
  -4  14   3     7389.91     7545.78     68.76 o 
  -2  14   3      303.89      460.52     19.04 o 
   0  14   3     1368.60     1505.40     27.09 o 
   2  14   3     1383.90     1211.58     29.64 o 
   4  14   3     4160.15     4259.49     64.22 o 
   6  14   3     6739.83     6812.16    103.42 o 
   8  14   3     3931.03     3966.33     80.35 o 
  10  14   3     1154.61     1275.50     89.19 o 
  12  14   3      151.61      241.64     37.06 o 
  14  14   3     1806.60     1797.39     70.09 o 
 -15  15   3      741.19      913.36     49.36 o 
 -13  15   3       10.59      102.54     33.91 o 
 -11  15   3      106.81      243.73     30.17 o 
  -9  15   3       16.40       73.31     22.25 o 
  -7  15   3     1287.28     1276.11     35.77 o 
  -5  15   3    16564.82    16537.33    122.42 o 
  -3  15   3    31283.57    31071.53    184.66 o 
  -1  15   3    13615.81    12992.02     91.82 o 
   1  15   3      774.99      825.32     32.84 o 
   3  15   3      532.26      654.12     29.86 o 
   5  15   3    13188.97    12958.54    157.09 o 
   7  15   3    30540.90    29601.23    299.43 o 
   9  15   3     3100.33     3103.21    107.17 o 
  11  15   3     1227.75     1298.87     56.49 o 
  13  15   3      263.00      341.98     40.08 o 
 -14  16   3     6871.74     7053.91    112.11 o 
 -12  16   3     4145.76     4337.11     82.78 o 
 -10  16   3     2340.34     2607.19     62.45 o 
  -8  16   3       82.54      101.18     22.71 o 
  -6  16   3     2611.20     2946.20     48.90 o 
  -4  16   3     1988.72     2437.05     44.69 o 
  -2  16   3     7805.44     7726.77     78.64 o 
   0  16   3     3788.36     3696.89     51.62 o 
   2  16   3      127.83      213.02     19.34 o 
   4  16   3     3483.45     3411.03     63.48 o 
   6  16   3      990.97     1109.99     49.76 o 
   8  16   3     1059.36     1256.74     53.56 o 
  10  16   3     1208.83     1406.54    120.37 o 
  12  16   3        8.34       13.26     30.06 o 
 -13  17   3      571.30      757.26     70.82 o 
 -11  17   3        2.35       85.51     29.91 o 
  -9  17   3      429.81      616.08     34.23 o 
  -7  17   3     5322.56     5484.48     86.44 o 
  -5  17   3    16884.95    16821.96    137.99 o 
  -3  17   3    14217.07    14335.13    131.36 o 
  -1  17   3    11209.54    11185.46    102.29 o 
   1  17   3      385.16      430.47     23.96 o 
   3  17   3     5207.58     5075.04     70.46 o 
   5  17   3     5808.31     5842.91    101.04 o 
   7  17   3     7072.20     6863.93    112.74 o 
   9  17   3     4256.33     4252.41     90.32 o 
  11  17   3     4068.38     4160.64     93.17 o 
 -12  18   3     8971.32     9625.01    133.18 o 
 -10  18   3     3811.69     3845.63     70.45 o 
  -8  18   3      483.30      622.71     40.01 o 
  -6  18   3     1305.70     1584.66     60.58 o 
  -4  18   3      947.41     1278.67     42.39 o 
  -2  18   3     4645.14     4904.31     64.34 o 
   0  18   3     4892.34     4913.29     63.96 o 
   2  18   3     3984.55     3963.68     57.25 o 
   4  18   3     3399.96     3720.08     62.68 o 
   6  18   3     3688.88     3806.20     73.70 o 
   8  18   3     2782.20     2902.97    105.84 o 
  10  18   3      350.51      486.24     43.24 o 
 -11  19   3     1351.21     1465.34     55.87 o 
  -9  19   3      268.22      359.76     37.44 o 
  -7  19   3     4260.88     4361.03    100.15 o 
  -5  19   3    16066.13    15960.54    208.63 o 
  -3  19   3     6747.61     6792.91    234.53 o 
  -1  19   3     2655.30     2799.18     50.05 o 
   1  19   3       10.89       45.14     18.66 o 
   3  19   3      222.42      237.08     25.51 o 
   5  19   3     1181.10     1221.23     48.37 o 
   7  19   3     6960.01     7166.58    106.52 o 
   9  19   3     9917.28    10028.40    151.16 o 
  -8  20   3     1295.92     1453.59     67.62 o 
  -6  20   3      115.12      367.02     97.65 o 
  -4  20   3      606.04      890.17     56.04 o 
  -2  20   3     4826.18     4878.01    102.28 o 
   0  20   3     5298.40     5308.97     78.90 o 
   2  20   3     7814.47     7988.94     97.17 o 
   4  20   3     6715.38     7235.80     93.79 o 
   6  20   3     4687.92     4936.23     88.36 o 
   8  20   3      186.70      286.95     34.63 o 
  -7  21   3     6691.39     6598.50    130.11 o 
  -5  21   3     3727.57     3582.03     93.43 o 
  -3  21   3     2466.79     2664.60     79.48 o 
  -1  21   3     1001.65      960.34     55.46 o 
   1  21   3      467.33      587.32     56.95 o 
   3  21   3       14.20       32.08     26.30 o 
   5  21   3     2802.97     2949.58     62.35 o 
  -4  22   3     1509.30     1977.34     92.33 o 
  -2  22   3     3324.37     3238.23     89.79 o 
   0  22   3     8155.04     7929.56    169.42 o 
   2  22   3    11833.46    12509.11    222.24 o 
 -20   0   4     5195.05     5447.29    129.68 o 
 -18   0   4     3748.30     3702.85    100.20 o 
 -16   0   4     3115.85     3069.42     86.94 o 
 -14   0   4     6839.77     6522.13    120.34 o 
 -12   0   4     2245.42     2166.26     39.56 o 
 -10   0   4      505.16      466.72     21.28 o 
  -8   0   4    51611.42    51278.61    391.69 o 
  -6   0   4   259761.16   264547.72   1934.50 o 
  -4   0   4   174499.55   178747.09   1636.76 o 
  -2   0   4    15168.12    14543.82    139.28 o 
   0   0   4   105661.27   107492.31   2804.72 o 
   2   0   4    71907.70    73842.46    757.21 o 
   4   0   4   217067.23   217326.06   2182.82 o 
   6   0   4   124164.80   123679.18   1060.62 o 
   8   0   4    26106.39    23436.09    226.90 o 
  10   0   4    13138.02    13068.47    174.36 o 
  12   0   4     2342.57     2010.11     70.51 o 
  14   0   4      635.69      638.55     46.62 o 
  16   0   4       34.21      -10.65     78.04 o 
  18   0   4      923.23     1013.89     65.92 o 
 -21   1   4     1017.16      958.22     47.37 o 
 -19   1   4     7974.54     7814.40    109.21 o 
 -17   1   4    33961.62    33222.39    291.42 o 
 -15   1   4    76539.76    74789.79    578.19 o 
 -13   1   4    11892.98    11966.95     83.01 o 
 -11   1   4    10406.46    10891.17     74.53 o 
  -9   1   4       67.95       76.75     11.03 o 
  -7   1   4       61.61       44.60     10.32 o 
  -5   1   4    32498.24    32068.64    247.25 o 
  -3   1   4   122170.67   122290.85    695.56 o 
  -1   1   4    21894.90    20990.82    205.83 o 
   1   1   4    74128.83    75865.96    664.33 o 
   3   1   4    73839.45    73286.80    641.84 o 
   5   1   4    41364.29    40188.58    251.89 o 
   7   1   4     5355.94     4950.88     51.95 o 
   9   1   4     6116.98     6376.50     65.50 o 
  11   1   4     8067.35     8019.75     89.10 o 
  13   1   4    13674.92    13556.82    135.98 o 
  15   1   4    30100.55    30795.29    267.50 o 
  17   1   4    26509.73    27171.86    249.35 o 
  19   1   4     9082.14     9316.96    176.58 o 
 -20   2   4     3492.61     3408.13     72.99 o 
 -18   2   4     1985.12     2056.63     56.57 o 
 -16   2   4     3439.47     3375.06     76.22 o 
 -14   2   4     5076.77     5069.71     58.16 o 
 -12   2   4    12088.76    11597.15     79.53 o 
 -10   2   4    42498.69    42479.66    232.54 o 
  -8   2   4   135320.59   139628.02    725.86 o 
  -6   2   4   135881.64   139678.39    868.62 o 
  -4   2   4    77448.13    77935.67    513.04 o 
  -2   2   4    43503.02    42905.08    322.10 o 
   0   2   4    17960.05    18937.40    618.02 o 
   2   2   4    94801.99    99781.38    720.34 o 
   4   2   4   116159.07   116479.27    702.52 o 
   6   2   4   102034.88   101470.24    669.85 o 
   8   2   4    69266.02    68850.50    463.86 o 
  10   2   4    20357.57    20409.56    160.34 o 
  12   2   4     3899.08     3617.45     58.24 o 
  14   2   4      745.06      586.65     32.67 o 
  16   2   4     3998.35     4032.40     72.49 o 
  18   2   4     2594.33     2474.65     90.46 o 
 -19   3   4     6743.43     6713.53    100.95 o 
 -17   3   4    15309.92    15254.40    161.17 o 
 -15   3   4    18188.33    17809.92    139.87 o 
 -13   3   4    66560.13    66200.73    419.04 o 
 -11   3   4    13435.26    13275.58     86.93 o 
  -9   3   4      898.30      848.57     17.79 o 
  -7   3   4    22108.02    23651.56    205.90 o 
  -5   3   4    20229.41    19411.99    175.31 o 
  -3   3   4    36102.45    36000.13    275.33 o 
  -1   3   4    51761.31    50792.00    547.90 o 
   1   3   4    20064.52    19476.81    241.69 o 
   3   3   4    27105.76    26609.82    350.58 o 
   5   3   4    37657.23    38467.61    239.96 o 
   7   3   4     1069.16      922.25     37.89 o 
   9   3   4      108.31      201.71     19.50 o 
  11   3   4    14534.48    15064.96    128.47 o 
  13   3   4    27167.20    27368.33    235.62 o 
  15   3   4    18538.90    18499.37    178.81 o 
  17   3   4    16239.71    16460.17    249.01 o 
  19   3   4     3994.95     4098.22    116.92 o 
 -20   4   4     5444.46     5719.65     95.75 o 
 -18   4   4     8170.00     7953.66    108.28 o 
 -16   4   4     1874.13     1694.46     42.64 o 
 -14   4   4     2259.55     2132.27     38.80 o 
 -12   4   4    15942.13    15715.68    112.36 o 
 -10   4   4    35278.83    35304.63    229.93 o 
  -8   4   4    37140.30    36066.36    303.61 o 
  -6   4   4   103777.66   106932.71    656.14 o 
  -4   4   4    97927.36    99949.82    845.94 o 
  -2   4   4     1870.05     1622.82     16.95 o 
   0   4   4     2259.01     2426.11     25.34 o 
   2   4   4    33757.75    34267.39    233.78 o 
   4   4   4    34598.78    33940.20    252.00 o 
   6   4   4    61878.65    60646.09    370.99 o 
   8   4   4    43976.90    42872.84    298.96 o 
  10   4   4    26375.63    25965.51    196.43 o 
  12   4   4    10482.58    10372.83    100.61 o 
  14   4   4       26.59        8.40     23.98 o 
  16   4   4        2.86       28.56     34.43 o 
  18   4   4     5595.35     5540.12    133.68 o 
 -19   5   4     7864.79     7961.07    133.42 o 
 -17   5   4    20692.40    20557.83    239.31 o 
 -15   5   4    19011.48    19338.65    167.97 o 
 -13   5   4    35107.29    35415.68    244.38 o 
 -11   5   4    13112.09    13322.90    117.51 o 
  -9   5   4     7727.65     8015.97     70.41 o 
  -7   5   4     1406.76     1972.16     35.38 o 
  -5   5   4    51360.63    54019.01    828.77 o 
  -3   5   4    44884.36    46058.72    323.61 o 
  -1   5   4    86016.63    86110.02    660.76 o 
   1   5   4    82649.16    83908.05    551.17 o 
   3   5   4   106077.27   111329.72    729.74 o 
   5   5   4     6170.83     5928.32     50.27 o 
   7   5   4     3456.31     3460.23     43.11 o 
   9   5   4     4102.44     4200.96     50.80 o 
  11   5   4    21870.12    22115.01    174.50 o 
  13   5   4    28457.03    28305.63    295.85 o 
  15   5   4    16369.63    16281.76    240.91 o 
  17   5   4     5557.35     5622.77    131.31 o 
 -20   6   4    14047.89    14419.59    198.83 o 
 -18   6   4     6850.96     6796.44    119.61 o 
 -16   6   4      222.00      233.15     28.59 o 
 -14   6   4     2145.22     2168.82     41.82 o 
 -12   6   4     7467.34     7471.97     81.69 o 
 -10   6   4    59234.82    60284.32    416.79 o 
  -8   6   4    38096.02    37914.72    226.65 o 
  -6   6   4    37658.77    38366.22    343.22 o 
  -4   6   4    35607.86    36727.95    233.19 o 
  -2   6   4    26298.10    25623.00    143.11 o 
   0   6   4     8719.50     9296.65     66.70 o 
   2   6   4    36799.07    37333.95    255.91 o 
   4   6   4    34513.43    34540.27    239.78 o 
   6   6   4    41948.97    42146.99    269.44 o 
   8   6   4    38870.71    38865.38    274.35 o 
  10   6   4    35034.38    34336.06    250.81 o 
  12   6   4     6474.43     6192.40    102.06 o 
  14   6   4      261.96      273.32     35.36 o 
  16   6   4     1256.45     1141.69     67.83 o 
  18   6   4     2755.20     2793.29    100.18 o 
 -19   7   4     6014.47     5939.12    115.26 o 
 -17   7   4     5654.60     5946.21     93.37 o 
 -15   7   4    16054.52    15392.38    145.40 o 
 -13   7   4    26044.68    26061.56    208.57 o 
 -11   7   4    25416.99    25775.25    183.86 o 
  -9   7   4     6500.32     6334.92     62.67 o 
  -7   7   4      597.40      746.87     22.36 o 
  -5   7   4     4053.66     3696.29     39.45 o 
  -3   7   4    28791.66    28585.50    170.11 o 
  -1   7   4   189605.05   190286.38   1174.44 o 
   1   7   4   168489.55   173605.38   1145.65 o 
   3   7   4    37913.29    37400.58    258.59 o 
   5   7   4     4495.51     4376.49     59.62 o 
   7   7   4      150.92      141.80     11.02 o 
   9   7   4     3512.86     3464.87     55.83 o 
  11   7   4    17928.37    17517.08    200.54 o 
  13   7   4    22859.13    22239.34    248.67 o 
  15   7   4    11741.02    11731.18    164.50 o 
  17   7   4     2575.28     2552.02     94.72 o 
 -18   8   4     5690.36     5701.65     94.91 o 
 -16   8   4       65.18       75.92     25.33 o 
 -14   8   4     5719.20     5445.39     74.00 o 
 -12   8   4    15678.20    16172.71    130.59 o 
 -10   8   4    44086.95    44700.76    294.64 o 
  -8   8   4    51648.54    52307.74    307.50 o 
  -6   8   4    22770.21    22247.02    154.24 o 
  -4   8   4    15658.67    16227.15    136.52 o 
  -2   8   4    13726.18    14083.11     86.75 o 
   0   8   4    27336.31    30509.05    319.78 o 
   2   8   4     1631.96     1380.15     26.56 o 
   4   8   4      293.31      231.77     17.74 o 
   6   8   4    17044.12    16957.01    122.15 o 
   8   8   4    50653.04    51717.21    410.45 o 
  10   8   4    33236.89    32600.45    326.22 o 
  12   8   4    17507.87    16689.66    199.49 o 
  14   8   4     2257.76     2387.02     70.49 o 
  16   8   4      200.24      160.79     36.74 o 
 -19   9   4     2635.57     2685.32     99.41 o 
 -17   9   4     4616.60     4876.10     99.91 o 
 -15   9   4     6956.78     7376.00     91.72 o 
 -13   9   4     9229.76     9332.18     91.72 o 
 -11   9   4    36860.48    36853.28    252.88 o 
  -9   9   4    21456.93    22168.53    161.73 o 
  -7   9   4      301.98      300.54     16.10 o 
  -5   9   4    10489.38    10783.93     86.15 o 
  -3   9   4    65140.71    68524.02    442.18 o 
  -1   9   4    72121.64    71431.79    460.14 o 
   1   9   4    85647.43    84159.47    569.41 o 
   3   9   4    25007.58    24253.87    178.20 o 
   5   9   4     5450.27     5418.37     56.14 o 
   7   9   4      818.64      735.80     32.29 o 
   9   9   4    11569.51    11305.10    131.96 o 
  11   9   4     7189.91     6785.24    109.54 o 
  13   9   4    14523.52    14017.96    224.61 o 
  15   9   4    12088.34    12008.45    170.32 o 
  17   9   4     3088.66     3232.17     88.99 o 
 -18  10   4     5854.33     6125.80    117.57 o 
 -16  10   4       39.35        6.53     24.18 o 
 -14  10   4     1024.43      997.63     41.29 o 
 -12  10   4    13077.68    12731.89    112.78 o 
 -10  10   4    27675.06    27876.56    199.39 o 
  -8  10   4    87594.71    88435.55    596.27 o 
  -6  10   4    23578.02    24079.88    169.04 o 
  -4  10   4     3486.30     3510.49     38.74 o 
  -2  10   4     1881.61     1831.58     25.45 o 
   0  10   4     1205.41     1537.66     23.46 o 
   2  10   4     3206.85     3394.05     43.82 o 
   4  10   4    15896.59    16038.81    127.53 o 
   6  10   4    17213.52    17388.04    157.28 o 
   8  10   4    36521.95    36418.20    305.78 o 
  10  10   4    23913.89    22996.33    238.44 o 
  12  10   4    13726.11    13381.02    175.18 o 
  14  10   4     6963.66     6837.93    120.87 o 
  16  10   4     1330.07     1256.35     61.44 o 
 -17  11   4     4295.41     4230.23     83.52 o 
 -15  11   4     7394.45     7912.21    110.88 o 
 -13  11   4    14128.50    13930.67    124.11 o 
 -11  11   4    24133.82    24114.89    181.31 o 
  -9  11   4    10871.26    10677.77    103.93 o 
  -7  11   4      119.42      183.43     31.34 o 
  -5  11   4     1090.72     1216.73     26.10 o 
  -3  11   4    53724.53    54655.00    299.64 o 
  -1  11   4    72466.77    70969.16    404.42 o 
   1  11   4    84985.41    85257.90    511.42 o 
   3  11   4    40371.68    41068.07    289.48 o 
   5  11   4     4402.53     4370.03     51.95 o 
   7  11   4     3974.57     3755.06     71.51 o 
   9  11   4     2405.55     2428.94     55.77 o 
  11  11   4    16694.29    15863.85    227.52 o 
  13  11   4     8484.10     8304.70    134.30 o 
  15  11   4     5895.24     5995.06    117.24 o 
 -16  12   4      581.15      582.61     40.67 o 
 -14  12   4     3885.58     3776.62     74.73 o 
 -12  12   4    22596.23    22624.09    194.69 o 
 -10  12   4    23748.48    24423.69    198.30 o 
  -8  12   4     4608.18     4968.13     59.73 o 
  -6  12   4     4698.80     4694.25     51.44 o 
  -4  12   4    19751.79    19835.82    124.97 o 
  -2  12   4     7726.72     7567.02     67.44 o 
   0  12   4       34.71       89.00     12.41 o 
   2  12   4     2969.66     2816.11     43.18 o 
   4  12   4    13509.41    13334.50    136.45 o 
   6  12   4    10847.03    10992.95    136.27 o 
   8  12   4    13563.86    13586.10    162.86 o 
  10  12   4    17121.03    16503.10    171.48 o 
  12  12   4     7318.30     7261.73    122.95 o 
  14  12   4     1281.25     1284.90     60.91 o 
  16  12   4       42.43       39.11     34.64 o 
 -17  13   4     5183.58     5148.48     95.06 o 
 -15  13   4    13712.69    13677.40    161.48 o 
 -13  13   4    14759.18    14698.44    163.75 o 
 -11  13   4    10996.02    11068.01    117.10 o 
  -9  13   4     1679.10     1827.83     39.68 o 
  -7  13   4     2715.73     2556.16     40.62 o 
  -5  13   4    13791.21    13611.02     98.47 o 
  -3  13   4    15007.38    15353.76    109.56 o 
  -1  13   4    59401.98    59462.20    321.33 o 
   1  13   4    46737.05    46109.63    299.48 o 
   3  13   4    20241.12    20263.95    161.15 o 
   5  13   4     5324.09     5653.06     89.70 o 
   7  13   4     2517.58     2467.11     62.78 o 
   9  13   4    18715.63    17794.58    203.90 o 
  11  13   4    10355.59    10170.13    127.98 o 
  13  13   4     5783.55     5486.28    110.05 o 
  15  13   4     5237.17     5209.26    112.98 o 
 -16  14   4     1026.40     1282.15     64.14 o 
 -14  14   4      292.51      485.01     47.17 o 
 -12  14   4     6974.10     7283.80    104.99 o 
 -10  14   4    24054.24    24819.13    208.79 o 
  -8  14   4    27838.89    28127.24    191.46 o 
  -6  14   4    23906.00    24022.20    165.54 o 
  -4  14   4     3204.07     3183.38     41.93 o 
  -2  14   4     4929.05     4991.97     47.99 o 
   0  14   4     1425.56     1487.99     30.53 o 
   2  14   4     1449.47     1496.14     32.39 o 
   4  14   4    14617.86    14650.56    127.02 o 
   6  14   4    37383.93    37201.44    356.91 o 
   8  14   4    16870.90    16372.84    191.68 o 
  10  14   4    11947.93    11873.29    158.36 o 
  12  14   4     5138.59     4965.65     99.18 o 
  14  14   4      103.69      151.96     43.19 o 
 -15  15   4     7595.36     7560.86    116.26 o 
 -13  15   4    12980.45    13373.96    157.90 o 
 -11  15   4     7196.10     7440.81    120.16 o 
  -9  15   4     2377.58     2212.44     57.98 o 
  -7  15   4     2618.20     2812.29     45.00 o 
  -5  15   4     7475.05     7465.77     70.89 o 
  -3  15   4    14393.18    13753.02    102.21 o 
  -1  15   4    14129.51    14284.50    108.23 o 
   1  15   4     9499.16    10008.62     84.22 o 
   3  15   4    17133.42    16877.47    132.58 o 
   5  15   4     9027.09     8877.87    123.35 o 
   7  15   4      163.76      217.84     38.17 o 
   9  15   4     1367.95     1276.38     68.88 o 
  11  15   4     3694.10     3374.03     81.58 o 
  13  15   4     5151.46     5171.18    130.15 o 
 -14  16   4      237.72      383.00     38.51 o 
 -12  16   4     3451.24     3715.30     87.44 o 
 -10  16   4     6867.58     7039.26     92.65 o 
  -8  16   4    11527.84    11997.64    124.31 o 
  -6  16   4    25622.73    25704.25    211.22 o 
  -4  16   4    20116.54    19680.02    131.18 o 
  -2  16   4      140.43      246.90     18.77 o 
   0  16   4      244.96      230.11     18.13 o 
   2  16   4     4458.63     4224.93     56.20 o 
   4  16   4     8042.35     8145.68    129.61 o 
   6  16   4    16383.05    15979.07    188.64 o 
   8  16   4    14667.33    14209.62    178.48 o 
  10  16   4     8223.37     8222.54    130.09 o 
  12  16   4     2615.79     2607.29     76.59 o 
 -13  17   4     8510.05     8841.59    150.26 o 
 -11  17   4      191.26      209.94     28.54 o 
  -9  17   4     1077.94     1057.78     41.22 o 
  -7  17   4      144.92      225.78     27.93 o 
  -5  17   4     3466.02     3901.11     71.78 o 
  -3  17   4    15504.02    15295.36    126.64 o 
  -1  17   4    16778.51    16171.29    132.83 o 
   1  17   4     8014.01     8027.93     83.09 o 
   3  17   4     6812.95     6861.63     93.88 o 
   5  17   4     4525.52     4616.49     78.36 o 
   7  17   4      811.61      967.46     50.77 o 
   9  17   4       26.64       15.77     29.64 o 
  11  17   4     2704.70     2429.41     74.43 o 
 -12  18   4      117.47      205.28     30.53 o 
 -10  18   4     1101.76     1153.83     44.21 o 
  -8  18   4    12902.48    13377.46    153.88 o 
  -6  18   4    27392.00    27295.44    307.14 o 
  -4  18   4    16768.09    16327.39    170.56 o 
  -2  18   4     3974.67     4169.57     65.88 o 
   0  18   4      267.70      228.72     21.79 o 
   2  18   4     2558.20     2629.46     52.55 o 
   4  18   4    15579.50    15143.21    204.05 o 
   6  18   4    17115.36    17142.04    236.81 o 
   8  18   4    13058.24    13146.94    174.90 o 
  10  18   4     1676.14     1723.35     65.82 o 
 -11  19   4     1912.27     1818.13     54.55 o 
  -9  19   4      262.24      365.57     58.85 o 
  -7  19   4      753.36      937.54     56.25 o 
  -5  19   4     6949.27     7060.66    126.01 o 
  -3  19   4     7672.24     7736.42    128.77 o 
  -1  19   4     2020.41     2307.03     57.63 o 
   1  19   4     4665.38     4604.42     63.50 o 
   3  19   4     5991.87     5817.34     80.43 o 
   5  19   4     4778.10     5065.56     86.22 o 
   7  19   4      622.51      766.68     43.00 o 
   9  19   4       10.51       25.27     31.53 o 
  -8  20   4     5490.39     5300.36    115.08 o 
  -6  20   4    16254.58    15883.86    214.37 o 
  -4  20   4    16035.84    16386.32    419.47 o 
  -2  20   4     3636.01     3429.80     86.30 o 
   0  20   4      576.99      663.31     39.23 o 
   2  20   4     3531.82     3494.52     63.70 o 
   4  20   4    11437.94    11004.95    121.60 o 
   6  20   4     8876.04     8393.74    118.30 o 
  -7  21   4      186.90      300.86     44.27 o 
  -5  21   4     2980.15     3311.74     90.33 o 
  -3  21   4     3933.98     3933.97     95.84 o 
  -1  21   4     2274.56     2310.36     74.38 o 
   1  21   4     4120.46     3808.95    122.39 o 
   3  21   4     1585.43     1609.31     63.15 o 
   5  21   4      450.63      468.35     34.22 o 
  -2  22   4     4329.95     4638.27    106.54 o 
   0  22   4       63.36      164.41     47.57 o 
 -21   1   5      410.82      810.32     44.98 o 
 -17   1   5       43.94      267.95     61.28 o 
 -15   1   5      138.46      323.65     29.00 o 
 -13   1   5     5237.45     5074.25     46.89 o 
 -11   1   5     5763.98     5723.55     47.81 o 
  -9   1   5     1728.92     1704.12     22.90 o 
  -7   1   5      307.03      391.70     13.84 o 
  -5   1   5    11227.55    12098.59     78.44 o 
  -3   1   5     1832.95     1867.74     17.74 o 
  -1   1   5    24015.43    24892.89    276.37 o 
   1   1   5   358138.66   374152.81   3632.84 o 
   3   1   5     1467.81     1317.28     23.86 o 
   5   1   5    12220.10    13056.99     94.07 o 
   7   1   5     2135.62     2129.00     33.10 o 
   9   1   5        8.26        4.34     10.95 o 
  11   1   5      306.00      333.75     22.78 o 
  13   1   5       58.25       78.78     21.19 o 
  15   1   5     4977.41     5094.24     79.46 o 
  17   1   5       57.08      109.91     51.68 o 
 -20   2   5      129.52      215.35     31.00 o 
 -18   2   5      388.41      393.81     32.71 o 
 -16   2   5     1739.12     1638.32     47.83 o 
 -14   2   5      113.94      193.19     32.17 o 
 -12   2   5       68.26      132.18     11.31 o 
 -10   2   5        2.29        6.67      8.86 o 
  -8   2   5     1288.30     1679.71     22.67 o 
  -6   2   5     1035.65     1118.19     20.29 o 
  -4   2   5     1234.59     1689.32     24.07 o 
  -2   2   5     7835.31     7344.38    107.73 o 
   0   2   5        4.69      -19.19     18.06 o 
   2   2   5    11088.23    11862.17     88.10 o 
   4   2   5    10132.12    10477.04     75.74 o 
   6   2   5     3529.55     3189.39     39.07 o 
   8   2   5    11278.87    11657.21     99.16 o 
  10   2   5     2507.10     2487.93     41.28 o 
  12   2   5      611.38      566.90     28.35 o 
  14   2   5     2694.75     2593.05     55.47 o 
  16   2   5       57.58       74.11     36.66 o 
  18   2   5       21.05       19.66     37.85 o 
 -21   3   5       70.23      173.77     31.72 o 
 -19   3   5     1763.86     2195.08     59.76 o 
 -17   3   5      654.13     1107.36    111.79 o 
 -15   3   5       28.21      156.17     20.38 o 
 -13   3   5    18460.88    17662.42    135.11 o 
 -11   3   5     6622.70     6618.92     52.28 o 
  -9   3   5     1268.54     1409.17     23.00 o 
  -7   3   5      425.10      395.81     16.65 o 
  -5   3   5      967.17     1164.32     23.99 o 
  -3   3   5     2265.06     2012.52     26.14 o 
  -1   3   5     6560.26     6310.12     73.35 o 
   1   3   5     4674.09     4475.21     91.65 o 
   3   3   5      478.17      495.92     16.28 o 
   5   3   5     3767.06     4132.53     49.84 o 
   7   3   5        1.47        7.42      9.33 o 
   9   3   5      447.19      509.36     20.21 o 
  11   3   5     2077.54     2055.01     40.05 o 
  13   3   5      689.39      692.17     31.59 o 
  15   3   5     2166.77     2181.83     78.34 o 
  17   3   5       56.06       37.85     37.38 o 
 -20   4   5       58.12       50.64     34.50 o 
 -18   4   5       72.48        7.00     29.45 o 
 -16   4   5       18.50       85.68     33.64 o 
 -14   4   5      576.76      739.16     39.83 o 
 -12   4   5       13.86       21.48     11.12 o 
 -10   4   5     2225.78     2048.41     42.11 o 
  -8   4   5       40.01       -9.91      6.61 o 
  -6   4   5    23247.40    26707.10    264.67 o 
  -4   4   5     7804.66     6905.36     68.31 o 
  -2   4   5     6927.68     6448.45     63.50 o 
   0   4   5    35082.23    34834.19    318.04 o 
   2   4   5     7095.06     7558.29     73.25 o 
   4   4   5     2131.06     2111.18     34.30 o 
   6   4   5     9455.32     8779.18     68.19 o 
   8   4   5       57.75      238.92     14.35 o 
  10   4   5     3596.56     3451.57     48.47 o 
  12   4   5      156.89      184.85     19.92 o 
  14   4   5      551.44      562.24     47.37 o 
  16   4   5     1173.32     1038.74     66.84 o 
  18   4   5       21.47      -36.72     39.48 o 
 -19   5   5      188.42      364.79     99.89 o 
 -17   5   5     1348.92     1729.20    138.71 o 
 -15   5   5     1360.25     1365.04     39.44 o 
 -13   5   5      858.27      862.36     31.59 o 
 -11   5   5      875.35      795.96     27.80 o 
  -9   5   5     1549.09     1310.98     25.15 o 
  -7   5   5     7184.58     7439.11     57.45 o 
  -5   5   5      114.87      101.23      8.73 o 
  -3   5   5    26962.79    27527.96    185.61 o 
  -1   5   5      745.23      884.95     15.62 o 
   1   5   5     4993.85     4825.94     75.56 o 
   3   5   5      148.95      135.84     14.09 o 
   5   5   5     7278.84     7457.16    130.97 o 
   7   5   5       93.46       89.47     17.58 o 
   9   5   5       88.90       94.85     14.03 o 
  11   5   5     2992.02     2975.66     46.96 o 
  13   5   5     7422.77     7089.55    131.43 o 
  15   5   5     1321.22     1415.26     58.18 o 
  17   5   5     2866.19     2841.95     96.77 o 
 -20   6   5      762.75      889.25     58.07 o 
 -18   6   5      153.57      143.64     35.16 o 
 -16   6   5      177.64      162.72     23.25 o 
 -14   6   5        6.12       86.87     26.33 o 
 -12   6   5     1356.41     1545.98     60.12 o 
 -10   6   5     4992.46     5164.59     55.91 o 
  -8   6   5     5744.79     6241.11     52.57 o 
  -6   6   5    13779.65    15713.86    129.40 o 
  -4   6   5    16989.51    17299.45    110.67 o 
  -2   6   5     2706.82     2068.73     25.77 o 
   0   6   5     1199.09     1068.07     24.68 o 
   2   6   5    17673.98    18202.29    165.98 o 
   4   6   5     4578.08     4936.32     50.89 o 
   6   6   5     2922.92     2600.49     29.32 o 
   8   6   5    20682.10    20637.13    158.17 o 
  10   6   5     1258.01     1038.67     46.60 o 
  12   6   5        3.07      -36.05     24.04 o 
  14   6   5      194.19      217.63     34.09 o 
  16   6   5        1.67      -44.14     35.76 o 
  18   6   5        3.62      -29.51     89.75 o 
 -19   7   5      330.31      398.45     75.74 o 
 -17   7   5      640.28      835.09     42.33 o 
 -15   7   5     1105.87     1207.67     36.32 o 
 -13   7   5     6184.84     5840.47     73.90 o 
 -11   7   5     1944.28     1937.97     35.84 o 
  -9   7   5     3282.87     3138.80     41.36 o 
  -7   7   5     2893.96     2791.13     34.18 o 
  -5   7   5     6576.45     7339.76     61.84 o 
  -3   7   5     5652.04     6289.17     45.62 o 
  -1   7   5     1913.22     1846.61     27.48 o 
   1   7   5     1460.40     1466.37     34.17 o 
   3   7   5     2525.57     2747.96     36.20 o 
   5   7   5      663.76      720.61     21.30 o 
   7   7   5      952.30      876.57     24.11 o 
   9   7   5      965.39     1031.40     45.21 o 
  11   7   5     5648.89     5429.71     95.37 o 
  13   7   5     1772.96     1721.65     60.18 o 
  15   7   5     1116.81     1058.80     54.36 o 
  17   7   5     1919.95     1995.46     87.24 o 
 -18   8   5     1719.75     1633.51     54.28 o 
 -16   8   5      693.04      710.25     43.22 o 
 -14   8   5      891.90     1079.90     79.59 o 
 -12   8   5     1723.45     1916.71     56.06 o 
 -10   8   5      356.65      575.61     40.66 o 
  -8   8   5      455.53      575.68     23.90 o 
  -6   8   5     4021.38     3977.15     43.54 o 
  -4   8   5     7453.57     7221.51     52.43 o 
  -2   8   5    15463.04    15017.39     91.56 o 
   0   8   5     7693.10     7348.74     63.80 o 
   2   8   5     2225.79     2097.86     32.93 o 
   4   8   5        4.74       32.42     18.10 o 
   6   8   5       15.48       90.78     47.65 o 
   8   8   5     1155.18     1188.71     45.72 o 
  10   8   5     4325.66     4361.28     84.45 o 
  12   8   5     5086.16     5013.82     96.07 o 
  14   8   5     2195.22     2222.53     69.56 o 
  16   8   5       32.06       25.42     38.44 o 
 -19   9   5       21.44       52.30     41.12 o 
 -17   9   5      112.52      111.67     25.59 o 
 -15   9   5      638.66      693.88     34.57 o 
 -13   9   5       53.02       13.81     16.53 o 
 -11   9   5     5810.15     5488.48     63.35 o 
  -9   9   5     6042.32     5880.17     67.43 o 
  -7   9   5      863.85      696.94     22.56 o 
  -5   9   5      794.07      691.26     19.66 o 
  -3   9   5     1332.37     1437.05     21.57 o 
  -1   9   5      318.95      412.36     15.09 o 
   1   9   5        4.58       42.22     11.14 o 
   3   9   5     8504.35     9289.63     83.05 o 
   5   9   5      291.38      348.81     18.18 o 
   7   9   5     3538.76     3575.45     67.61 o 
   9   9   5     7144.23     7127.93    109.70 o 
  11   9   5     2570.76     2375.91     67.00 o 
  13   9   5      258.37      277.28     36.55 o 
  15   9   5        4.57       38.34     32.02 o 
  17   9   5      127.83       92.79     38.46 o 
 -18  10   5     3292.51     3642.13     90.33 o 
 -16  10   5     1212.79     1354.64     44.30 o 
 -14  10   5      504.28      596.32     45.55 o 
 -12  10   5      737.63      808.41     44.45 o 
 -10  10   5       12.09       77.98     29.16 o 
  -8  10   5     1860.83     2122.10     42.16 o 
  -6  10   5     4277.62     4188.35     44.90 o 
  -4  10   5     5076.29     4725.28     50.25 o 
  -2  10   5     7586.86     7274.62     57.10 o 
   0  10   5     9718.80    10222.34     73.06 o 
   2  10   5     1312.02     1264.13     28.85 o 
   4  10   5      194.12      172.00     14.52 o 
   6  10   5      296.02      305.16     26.21 o 
   8  10   5     1284.16     1263.33     64.33 o 
  10  10   5      288.28      266.47     33.72 o 
  12  10   5     1715.93     1597.79     60.44 o 
  14  10   5     2302.21     2436.93     74.22 o 
  16  10   5     1678.54     1772.58     69.89 o 
 -17  11   5       53.05       29.28     46.32 o 
 -15  11   5      499.85      643.91     38.99 o 
 -13  11   5     4891.96     4750.79     71.66 o 
 -11  11   5     1947.40     2152.26     47.28 o 
  -9  11   5     6706.76     6491.47     69.17 o 
  -7  11   5     5113.35     5062.42     56.67 o 
  -5  11   5     6245.55     6020.30     51.54 o 
  -3  11   5     8678.89     8479.84     63.12 o 
  -1  11   5     1799.62     1696.82     27.26 o 
   1  11   5    25564.26    26458.19    174.63 o 
   3  11   5    11109.72    11079.68     98.30 o 
   5  11   5     4204.79     4080.73     51.31 o 
   7  11   5     4470.92     4527.63     80.01 o 
   9  11   5     4674.97     4571.41     85.30 o 
  11  11   5       17.34       43.29     29.86 o 
  13  11   5      692.84      625.29     46.57 o 
  15  11   5     1493.13     1334.76     63.62 o 
 -16  12   5     5732.80     5683.22     96.31 o 
 -14  12   5     6541.31     6767.68     90.64 o 
 -12  12   5       55.26      182.64     31.62 o 
 -10  12   5      264.13      473.54     90.61 o 
  -8  12   5    17529.21    17269.17    135.85 o 
  -6  12   5     4135.82     4164.13     47.74 o 
  -4  12   5     9871.90    10117.59     74.17 o 
  -2  12   5    11406.36    10919.39     87.39 o 
   0  12   5     3035.38     2756.85     33.64 o 
   2  12   5      365.90      512.18     23.44 o 
   4  12   5     1283.64     1327.81     32.44 o 
   6  12   5      261.47      304.70     29.27 o 
   8  12   5     5448.97     5306.94     97.45 o 
  10  12   5     4593.54     4648.86     89.88 o 
  12  12   5     4758.73     4631.53     97.97 o 
  14  12   5     3971.57     3806.05     93.40 o 
 -17  13   5        6.46       73.34     43.66 o 
 -15  13   5      717.64      904.93     47.17 o 
 -13  13   5      326.51      348.89     29.69 o 
 -11  13   5     6635.90     6902.96     96.76 o 
  -9  13   5     5721.50     5612.13     74.17 o 
  -7  13   5     1787.94     1769.08     40.70 o 
  -5  13   5     1017.01     1101.28     26.05 o 
  -3  13   5    14668.25    14338.59     97.07 o 
  -1  13   5     1674.66     1860.41     29.03 o 
   1  13   5    10004.53    10047.50     87.87 o 
   3  13   5     5835.40     5966.80     67.75 o 
   5  13   5     7602.92     7228.65    127.84 o 
   7  13   5     8033.23     7730.42    114.44 o 
   9  13   5     5752.98     5752.68    100.32 o 
  11  13   5      257.64      278.72     42.71 o 
  13  13   5     2350.99     2284.60    126.37 o 
 -16  14   5     6675.04     7293.19    114.25 o 
 -14  14   5     5469.01     5587.62     94.57 o 
 -12  14   5     1693.27     2094.46    165.24 o 
 -10  14   5       32.48      200.00     34.78 o 
  -8  14   5     8484.23     8601.71     88.66 o 
  -6  14   5    30399.90    30172.96    199.04 o 
  -4  14   5       41.56       40.15     13.19 o 
  -2  14   5      652.44      704.67     24.53 o 
   0  14   5     2547.49     2442.19     37.36 o 
   2  14   5     3373.76     3572.14     48.44 o 
   4  14   5     1791.04     1704.19     43.98 o 
   6  14   5     6465.23     6490.96    103.85 o 
   8  14   5     5787.87     5333.04     95.56 o 
  10  14   5     3057.79     3056.54     76.10 o 
  12  14   5     2142.61     2254.47     86.50 o 
  14  14   5     3228.39     3337.47    108.84 o 
 -15  15   5     1414.81     1759.41     89.78 o 
 -13  15   5      403.79      497.69     37.43 o 
 -11  15   5     2642.08     2825.27     58.12 o 
  -9  15   5     4955.53     5166.64     68.60 o 
  -7  15   5    16518.93    16678.39    139.24 o 
  -5  15   5     5113.98     5131.32     63.33 o 
  -3  15   5      650.46      711.95     37.33 o 
  -1  15   5        0.53       11.74     13.51 o 
   1  15   5     2356.74     2529.42     42.27 o 
   3  15   5    21463.34    20576.94    168.31 o 
   5  15   5    17162.41    16642.96    190.75 o 
   7  15   5     8744.64     8523.38    124.99 o 
   9  15   5       31.82       60.46     30.09 o 
  11  15   5      315.05      268.15     37.25 o 
  13  15   5      123.48      173.39     48.54 o 
 -14  16   5     1991.70     2395.36     66.76 o 
 -12  16   5     1691.55     1951.03     58.10 o 
 -10  16   5      108.39      195.61     45.67 o 
  -8  16   5      382.95      533.26     28.17 o 
  -6  16   5     4364.33     4550.84     62.13 o 
  -4  16   5     4847.86     5044.55     82.19 o 
  -2  16   5     4365.30     4343.03     52.78 o 
   0  16   5     4345.00     4245.65     52.14 o 
   2  16   5     1424.29     1442.36     35.70 o 
   4  16   5      103.02      208.10     30.49 o 
   6  16   5      620.19      710.55     44.49 o 
   8  16   5      168.92      177.94     32.44 o 
  10  16   5      504.45      596.02     44.21 o 
  12  16   5     2716.68     2797.63     98.95 o 
 -13  17   5      890.43     1005.42     45.57 o 
 -11  17   5     1574.38     1530.33     48.11 o 
  -9  17   5     8511.63     8541.22    103.78 o 
  -7  17   5     4676.12     4836.64     66.94 o 
  -5  17   5     9942.05    10028.48    127.63 o 
  -3  17   5      984.03     1027.96     42.32 o 
  -1  17   5       46.84      101.23     17.61 o 
   1  17   5     8909.78     8139.66     77.67 o 
   3  17   5     7288.05     7368.26    162.70 o 
   5  17   5    11220.73    11300.33    151.14 o 
   7  17   5     5227.31     5148.55     98.00 o 
   9  17   5     1260.55     1181.27     56.16 o 
  11  17   5      180.37      166.85     48.79 o 
 -12  18   5     2297.60     2277.51     62.05 o 
 -10  18   5       64.56       56.77     24.72 o 
  -8  18   5     1457.19     1826.98    117.29 o 
  -6  18   5     3474.79     3678.41     76.34 o 
  -4  18   5     6416.79     6481.76     85.37 o 
  -2  18   5     9980.61     9539.06    106.16 o 
   0  18   5     5868.22     5698.21     77.72 o 
   2  18   5      898.23     1151.80     41.84 o 
   4  18   5      463.65      688.44     75.19 o 
   6  18   5       16.51       55.96     30.77 o 
   8  18   5      107.00      160.70     34.28 o 
  10  18   5     1923.54     1810.25     67.34 o 
 -11  19   5     3622.03     3899.97     82.41 o 
  -9  19   5     7892.72     8012.51    142.64 o 
  -7  19   5     8237.71     8477.17    143.26 o 
  -5  19   5     3166.80     3309.48     86.11 o 
  -3  19   5      144.79      218.64     29.49 o 
  -1  19   5     1276.93      983.99     43.42 o 
   1  19   5       11.47       46.87     27.79 o 
   3  19   5     3864.10     3872.41     66.28 o 
   5  19   5    10993.31    10773.55    133.97 o 
   7  19   5     6472.25     6462.43    102.33 o 
  -8  20   5      195.81      426.52     49.15 o 
  -6  20   5     2650.55     3094.91     87.88 o 
  -4  20   5     9919.01    10290.86    194.44 o 
  -2  20   5     5664.93     5357.73    108.53 o 
   0  20   5     6356.50     6338.02     97.03 o 
   2  20   5     4638.92     4704.12     96.99 o 
   4  20   5     1247.09     1492.75     54.86 o 
   6  20   5      370.63      353.69     36.48 o 
  -7  21   5     3657.83     3853.41    104.32 o 
  -5  21   5     1324.26     1402.09     66.18 o 
  -3  21   5      184.23      353.38     42.97 o 
  -1  21   5      308.61      291.28     40.10 o 
   1  21   5      720.92      728.85     48.14 o 
   3  21   5     3288.56     3330.32     85.49 o 
 -20   0   6        7.47      -28.19     33.37 o 
 -18   0   6     1587.93     1530.64     71.06 o 
 -16   0   6     3183.98     2848.88     84.96 o 
 -14   0   6      102.05      154.57     24.46 o 
 -12   0   6    49023.62    48596.05    383.40 o 
 -10   0   6    33784.98    33215.26    309.20 o 
  -8   0   6    87018.15    86835.48    704.93 o 
  -6   0   6    46555.06    47462.26    354.43 o 
  -4   0   6     8702.34     8013.27     73.27 o 
  -2   0   6     1541.14     1581.73     93.18 o 
   0   0   6     8970.03    10231.13    295.62 o 
   2   0   6   228423.83   232413.08   2374.02 o 
   4   0   6   228682.66   228555.95   2321.03 o 
   6   0   6    84767.77    84587.64    728.93 o 
   8   0   6      391.95      383.38     23.17 o 
  10   0   6      836.73      760.56     43.43 o 
  12   0   6     1729.90     1560.37     60.92 o 
  14   0   6     1989.62     1915.54     70.97 o 
  16   0   6    11317.57    12049.95    192.89 o 
 -21   1   6    10123.24    10111.82    135.91 o 
 -19   1   6    26569.71    26322.86    251.28 o 
 -17   1   6    17667.85    17261.30    177.33 o 
 -15   1   6    19921.15    20021.50    152.43 o 
 -13   1   6     4049.42     4404.39     44.28 o 
 -11   1   6      164.86      122.74     11.27 o 
  -9   1   6    25592.17    24934.00    144.14 o 
  -7   1   6   157301.45   160566.73   1131.39 o 
  -5   1   6    71153.35    70581.71    408.31 o 
  -3   1   6    23539.48    22264.97    134.31 o 
  -1   1   6    27555.20    26976.03    199.47 o 
   1   1   6    31140.95    30505.85    278.31 o 
   3   1   6     8343.99     7356.47     71.06 o 
   5   1   6    10858.88    11182.35     83.98 o 
   7   1   6    14158.74    13922.26    104.00 o 
   9   1   6     7145.96     6918.24     71.15 o 
  11   1   6    38050.68    37774.71    304.06 o 
  13   1   6    29032.13    29040.33    249.73 o 
  15   1   6    19871.65    20707.85    196.81 o 
  17   1   6     1218.93     1301.87     70.37 o 
 -20   2   6        3.51       15.78     25.97 o 
 -18   2   6     2244.32     2205.38     57.33 o 
 -16   2   6     2625.34     2604.99     57.43 o 
 -14   2   6    18092.07    17891.12    138.34 o 
 -12   2   6    27292.44    27876.98    163.47 o 
 -10   2   6    53575.25    53613.61    290.42 o 
  -8   2   6    38917.25    37376.81    312.97 o 
  -6   2   6    34987.53    34850.00    220.57 o 
  -4   2   6     1377.58     1396.30     21.00 o 
  -2   2   6    38983.48    39577.67    359.12 o 
   0   2   6   129821.54   131781.48   1148.57 o 
   2   2   6    42254.85    40378.28    269.51 o 
   4   2   6   117562.18   116475.34   1052.86 o 
   6   2   6    60199.06    60806.32    415.20 o 
   8   2   6    11848.13    11957.21    102.22 o 
  10   2   6     1688.64     1898.00     37.82 o 
  12   2   6     3249.05     3298.23     53.13 o 
  14   2   6     9337.52     9608.57    112.18 o 
  16   2   6     5686.15     5791.44    127.39 o 
  18   2   6     5013.38     5353.50    129.52 o 
 -21   3   6     5220.33     5243.75    111.90 o 
 -19   3   6    20803.49    21002.91    212.28 o 
 -17   3   6    29198.75    28497.10    259.83 o 
 -15   3   6    16665.47    16529.96    133.32 o 
 -13   3   6    10072.57    10132.50     83.34 o 
 -11   3   6     1168.16     1204.52     29.14 o 
  -9   3   6    30722.31    30191.51    184.88 o 
  -7   3   6    18417.14    15657.60    144.37 o 
  -5   3   6   179498.00   183312.28   1520.52 o 
  -3   3   6    65590.55    64293.59    530.62 o 
  -1   3   6    22787.07    21886.44    209.62 o 
   1   3   6    19618.61    19691.44    191.80 o 
   3   3   6     5599.48     5376.57     54.51 o 
   5   3   6      169.44      177.02     20.05 o 
   7   3   6     3072.64     2793.17     34.55 o 
   9   3   6    33129.22    34187.70    224.34 o 
  11   3   6    25831.50    25477.12    197.87 o 
  13   3   6    33994.54    34218.77    287.85 o 
  15   3   6     5327.48     5526.83    122.13 o 
  17   3   6     3178.76     3154.63    100.30 o 
 -20   4   6     1516.76     1339.12     62.55 o 
 -18   4   6      204.16      246.03     37.00 o 
 -16   4   6    10392.95    10008.61    106.65 o 
 -14   4   6    18405.68    18409.60    144.54 o 
 -12   4   6    19869.68    20188.77    163.46 o 
 -10   4   6    37717.87    36764.77    239.79 o 
  -8   4   6    38144.18    37786.48    242.82 o 
  -6   4   6    46036.96    48624.11    328.03 o 
  -4   4   6     3172.24     3115.27     37.97 o 
  -2   4   6    15161.39    14998.62    125.51 o 
   0   4   6    65449.84    65559.09    582.03 o 
   2   4   6    81263.16    82959.42    702.92 o 
   4   4   6    81424.35    80177.73    577.41 o 
   6   4   6    34433.91    33781.14    216.12 o 
   8   4   6    15396.97    15679.30    113.91 o 
  10   4   6     2579.82     2565.09     42.60 o 
  12   4   6       76.28      109.68     27.34 o 
  14   4   6     8678.26     8458.40    129.34 o 
  16   4   6    14345.88    14641.45    229.90 o 
  18   4   6     5757.66     6038.88    141.42 o 
 -19   5   6     6885.77     6827.85    123.25 o 
 -17   5   6    28639.52    27761.28    236.90 o 
 -15   5   6    11537.66    11551.23    116.30 o 
 -13   5   6     1816.85     1797.91     44.44 o 
 -11   5   6     1016.28     1087.94     28.02 o 
  -9   5   6    15358.66    15762.73    127.29 o 
  -7   5   6    41809.94    42704.76    328.84 o 
  -5   5   6    27141.70    25886.70    292.29 o 
  -3   5   6   124893.98   124988.41    761.33 o 
  -1   5   6    63106.66    63115.43    478.89 o 
   1   5   6    19311.22    19223.97    189.76 o 
   3   5   6     2723.83     2519.39     40.34 o 
   5   5   6     1236.86     1191.04     23.46 o 
   7   5   6    42460.54    42649.96    336.39 o 
   9   5   6    29912.01    29278.50    216.51 o 
  11   5   6    21834.57    21364.71    232.81 o 
  13   5   6    14079.65    13824.71    175.81 o 
  15   5   6     5720.96     5679.72    107.57 o 
  17   5   6     1806.16     1752.09     83.92 o 
 -20   6   6     1532.27     1557.42     68.14 o 
 -18   6   6       39.05       23.77     30.07 o 
 -16   6   6     6488.45     6501.40     83.90 o 
 -14   6   6    37016.04    35726.29    281.92 o 
 -12   6   6    38020.07    38060.40    282.18 o 
 -10   6   6    47205.26    48303.46    350.99 o 
  -8   6   6    20473.43    20120.85    271.41 o 
  -6   6   6     2765.73     2438.75     30.77 o 
  -4   6   6     5190.29     5249.47     49.01 o 
  -2   6   6     1503.42     1189.25     16.98 o 
   0   6   6    53158.61    53213.19    408.09 o 
   2   6   6    67910.11    70078.30    467.35 o 
   4   6   6    33187.57    33298.72    264.13 o 
   6   6   6    35903.75    34881.78    316.77 o 
   8   6   6    15537.94    14862.32    136.07 o 
  10   6   6     4452.06     3986.08     79.18 o 
  12   6   6     1788.46     1731.81     58.02 o 
  14   6   6     3838.37     3711.62     84.98 o 
  16   6   6     2417.70     2422.75     77.30 o 
 -19   7   6     9928.86     9879.98    153.60 o 
 -17   7   6     9125.03     9164.50    106.64 o 
 -15   7   6    10096.78    10178.51    108.69 o 
 -13   7   6     3652.75     3807.81     58.74 o 
 -11   7   6     1362.32     1296.76     34.75 o 
  -9   7   6     3309.82     3148.10     36.69 o 
  -7   7   6     6521.60     6278.97     53.09 o 
  -5   7   6    43251.43    43037.37    254.85 o 
  -3   7   6   134156.84   133754.23    700.72 o 
  -1   7   6    89004.33    89033.79    585.43 o 
   1   7   6    15945.54    16235.89    125.45 o 
   3   7   6     1482.47     1579.10     29.12 o 
   5   7   6     2358.37     2198.61     75.99 o 
   7   7   6    19105.40    18607.75    186.52 o 
   9   7   6    49288.75    48255.05    455.28 o 
  11   7   6    23251.18    22655.02    248.45 o 
  13   7   6     7079.62     7093.61    118.30 o 
  15   7   6     5246.20     5411.19    107.84 o 
  17   7   6       73.57       72.77     47.22 o 
 -18   8   6        3.30      -34.45     22.96 o 
 -16   8   6     7018.30     6766.55     80.21 o 
 -14   8   6    16561.98    17133.57    155.13 o 
 -12   8   6    52143.31    51169.04    369.92 o 
 -10   8   6    31538.32    31786.79    218.24 o 
  -8   8   6    25669.49    26595.18    167.99 o 
  -6   8   6     3632.31     3224.44     35.99 o 
  -4   8   6     4349.55     4792.51     39.31 o 
  -2   8   6     9940.19     9875.97     69.00 o 
   0   8   6     7947.61     7030.27     75.09 o 
   2   8   6    64879.29    68390.98    459.65 o 
   4   8   6    16172.53    15582.91    124.49 o 
   6   8   6    17960.35    17083.96    174.36 o 
   8   8   6    28419.13    27863.88    402.11 o 
  10   8   6    11336.22    10678.14    144.57 o 
  12   8   6      113.57       57.27     29.61 o 
  14   8   6     4832.17     4476.48     95.91 o 
  16   8   6    12837.94    12949.92    185.25 o 
 -19   9   6     6794.31     6890.79    154.93 o 
 -17   9   6     3066.58     3133.44     56.33 o 
 -15   9   6     7430.40     7402.83     91.88 o 
 -13   9   6     4805.31     4730.25     68.42 o 
 -11   9   6     1728.77     1535.16     35.02 o 
  -9   9   6       10.43       26.11     14.29 o 
  -7   9   6    16359.82    16385.29    127.08 o 
  -5   9   6    68098.75    68620.98    369.01 o 
  -3   9   6    98387.83    99076.55    522.04 o 
  -1   9   6    66441.22    64492.04    369.30 o 
   1   9   6    10235.60     9951.15     88.02 o 
   3   9   6     1843.57     1917.58     33.38 o 
   5   9   6     5764.03     5532.80     60.01 o 
   7   9   6    16370.16    15598.97    215.04 o 
   9   9   6    22055.14    21763.92    284.32 o 
  11   9   6    21583.31    20777.32    237.33 o 
  13   9   6     7423.65     7250.71    123.04 o 
  15   9   6     5450.48     5582.52    178.84 o 
 -18  10   6       54.62       55.28     28.67 o 
 -16  10   6     5699.00     5799.50     83.29 o 
 -14  10   6    26008.23    24791.12    209.46 o 
 -12  10   6    30459.61    31828.17    249.84 o 
 -10  10   6    48744.07    49424.48    437.86 o 
  -8  10   6    26342.75    26611.68    187.21 o 
  -6  10   6      306.60      288.68     18.35 o 
  -4  10   6     5723.10     5703.14     47.12 o 
  -2  10   6     8818.40     8844.21     65.86 o 
   0  10   6    41777.09    42973.63    268.84 o 
   2  10   6     8252.46     7850.59     76.24 o 
   4  10   6    17227.02    17210.13    138.02 o 
   6  10   6    16748.53    16372.58    179.04 o 
   8  10   6    19278.20    18729.60    252.71 o 
  10  10   6     1935.13     1774.56    157.12 o 
  12  10   6       32.07       25.59     29.87 o 
  14  10   6     2323.36     2359.88     74.08 o 
  16  10   6     7404.02     7476.96    136.98 o 
 -17  11   6     2845.62     2934.19     70.28 o 
 -15  11   6     4721.07     4568.72     73.60 o 
 -13  11   6     2278.55     2282.19     51.17 o 
 -11  11   6     1850.51     1937.03     49.57 o 
  -9  11   6     3049.84     3177.61     53.07 o 
  -7  11   6     9585.90     9621.86     98.23 o 
  -5  11   6    40158.30    39573.59    224.79 o 
  -3  11   6    40692.55    40592.62    227.68 o 
  -1  11   6    71256.59    70451.98    434.34 o 
   1  11   6    15368.72    15398.69    127.39 o 
   3  11   6      200.32      313.98     18.46 o 
   5  11   6     9193.71     9112.88     87.26 o 
   7  11   6    16473.32    15767.05    179.50 o 
   9  11   6    32278.49    30459.69    377.96 o 
  11  11   6    16923.20    16611.12    245.38 o 
  13  11   6     5094.18     4940.89    121.97 o 
  15  11   6      164.96      162.66     39.85 o 
 -16  12   6     3993.45     3946.75     80.25 o 
 -14  12   6    17328.76    17904.17    168.40 o 
 -12  12   6    26896.71    26499.23    219.94 o 
 -10  12   6    23012.44    22848.41    191.05 o 
  -8  12   6    11485.79    11724.15    104.76 o 
  -6  12   6     4021.60     4103.22     43.02 o 
  -4  12   6      639.06      671.40     20.15 o 
  -2  12   6     3303.03     3313.82     40.71 o 
   0  12   6    12676.64    12344.67     99.88 o 
   2  12   6    15771.59    15410.14    129.68 o 
   4  12   6    20932.32    20939.42    165.96 o 
   6  12   6    15883.35    15727.93    178.94 o 
   8  12   6    15815.25    15104.42    184.03 o 
  10  12   6     7864.83     7777.54    149.53 o 
  12  12   6       65.48       20.68     35.47 o 
  14  12   6     1697.46     1620.76     85.15 o 
 -17  13   6    10143.94    10986.91    145.46 o 
 -15  13   6     4629.86     4789.55     78.46 o 
 -13  13   6     1624.36     1551.64     50.81 o 
 -11  13   6       14.87        5.75     20.40 o 
  -9  13   6     1989.10     1959.65     41.85 o 
  -7  13   6    31996.80    31979.91    226.38 o 
  -5  13   6     8910.66     8987.40     70.43 o 
  -3  13   6    30612.06    30522.19    180.07 o 
  -1  13   6    25905.02    25457.37    166.51 o 
   1  13   6    24860.38    25229.13    188.72 o 
   3  13   6      117.30      135.57     17.27 o 
   5  13   6     2652.05     2658.29     63.43 o 
   7  13   6    27668.46    27428.74    336.40 o 
   9  13   6    14250.31    13736.95    172.81 o 
  11  13   6    11388.55    10790.37    188.83 o 
  13  13   6     4116.82     4099.89    115.51 o 
 -16  14   6     3555.98     4184.82     86.05 o 
 -14  14   6     9348.91     9505.83    114.18 o 
 -12  14   6    26513.82    25453.76    599.57 o 
 -10  14   6    18289.16    18387.20    153.24 o 
  -8  14   6     5084.74     5266.45     69.91 o 
  -6  14   6     5873.53     5940.50     76.24 o 
  -4  14   6     1600.58     1499.42     30.67 o 
  -2  14   6     9994.85     9792.19     81.80 o 
   0  14   6     4999.16     5027.22     54.15 o 
   2  14   6    14571.28    14610.08    128.63 o 
   4  14   6    18479.84    18112.59    199.53 o 
   6  14   6    32903.84    32440.29    322.03 o 
   8  14   6     2221.37     2202.25     64.49 o 
  10  14   6      170.69      136.31     38.42 o 
  12  14   6      134.22       85.70     41.14 o 
 -15  15   6     3593.91     3898.96     82.62 o 
 -13  15   6     2771.69     2655.17     65.43 o 
 -11  15   6      122.38      122.32     22.70 o 
  -9  15   6     3084.36     3413.99     55.97 o 
  -7  15   6    10174.72    10413.87    109.06 o 
  -5  15   6    29132.92    29305.39    211.00 o 
  -3  15   6    14983.17    15085.01    181.25 o 
  -1  15   6     8429.17     8503.71     76.30 o 
   1  15   6    13412.52    13087.15    110.63 o 
   3  15   6     1770.89     1766.02     40.91 o 
   5  15   6     3257.59     2976.29     71.11 o 
   7  15   6     2274.95     2079.42     63.55 o 
   9  15   6    10623.88    10144.74    145.36 o 
  11  15   6     8018.38     8157.90    188.50 o 
 -14  16   6     7320.12     7347.25    129.18 o 
 -12  16   6     4251.95     4268.98     67.64 o 
 -10  16   6    12749.88    13508.65    127.17 o 
  -8  16   6    11722.29    11614.74    111.33 o 
  -6  16   6     6103.64     6225.23     95.84 o 
  -4  16   6      619.41      676.74     36.50 o 
  -2  16   6     1078.02     1043.60     36.97 o 
   0  16   6    13331.13    13004.75    104.31 o 
   2  16   6    14965.29    14861.37    123.78 o 
   4  16   6    25970.60    25134.04    389.06 o 
   6  16   6     9927.12     9812.70    138.74 o 
   8  16   6     4162.60     4103.80     88.33 o 
  10  16   6      355.17      430.47     41.14 o 
  12  16   6      216.22      197.04     59.21 o 
 -13  17   6      284.96      221.28     30.58 o 
 -11  17   6      217.34      318.96     30.03 o 
  -9  17   6     3844.06     3895.45     62.78 o 
  -7  17   6     9992.19    10025.12    131.10 o 
  -5  17   6    16957.58    16504.49    178.68 o 
  -3  17   6     8962.06     8972.85    112.50 o 
  -1  17   6     9912.46     9629.41    105.28 o 
   1  17   6     2157.39     2211.07     40.73 o 
   3  17   6       57.43       41.02     24.01 o 
   5  17   6     2025.24     1811.42     61.24 o 
   7  17   6      929.09      871.78     50.16 o 
   9  17   6     1771.82     1775.92     63.89 o 
 -12  18   6     6580.00     7147.12    100.74 o 
 -10  18   6     6476.37     6327.92    106.55 o 
  -8  18   6    13157.19    13163.23    161.41 o 
  -6  18   6     5087.95     4990.67     89.32 o 
  -4  18   6     1451.76     1403.72     44.00 o 
  -2  18   6     1205.35     1089.52     59.83 o 
   0  18   6     4778.99     4643.26     70.57 o 
   2  18   6    21558.90    20495.09    233.83 o 
   4  18   6    23516.85    23915.94    317.68 o 
   6  18   6     8247.03     8288.32    130.45 o 
   8  18   6      451.49      536.14     43.82 o 
 -11  19   6      474.21      608.12     67.92 o 
  -9  19   6     6094.54     6209.78    124.63 o 
  -7  19   6     7528.49     7657.44    116.76 o 
  -5  19   6    13790.69    13469.25    161.08 o 
  -3  19   6     5651.61     5202.46     77.78 o 
  -1  19   6      778.53      900.27     38.88 o 
   1  19   6      780.39      914.84     62.57 o 
   3  19   6     2135.52     2156.06     69.40 o 
   5  19   6        1.19       23.57     27.35 o 
   7  19   6     3143.53     2981.02     88.11 o 
  -8  20   6     8601.17     8646.19    151.80 o 
  -6  20   6     7483.92     7465.05    135.95 o 
  -4  20   6     1455.59     1695.19     83.69 o 
  -2  20   6     1826.79     1935.67     58.20 o 
   0  20   6     6985.65     6902.70    103.65 o 
   2  20   6    14211.28    13558.03    181.48 o 
   4  20   6    12453.85    12317.46    173.26 o 
   6  20   6     3431.00     3210.45    166.53 o 
  -5  21   6     3585.03     3586.66     95.02 o 
  -3  21   6     9957.18    10175.02    162.11 o 
  -1  21   6     2293.01     2390.05     64.15 o 
   1  21   6       74.12       55.89     34.08 o 
   3  21   6      117.17      176.12     38.60 o 
 -21   1   7      472.75     1000.41     93.39 o 
 -19   1   7       43.74      279.21     48.44 o 
 -17   1   7     1335.35     1207.80     46.10 o 
 -15   1   7       26.01       12.30     15.52 o 
 -13   1   7    21718.45    21177.42    133.78 o 
 -11   1   7        5.35       33.05     10.02 o 
  -9   1   7      143.68      206.92     11.91 o 
  -7   1   7      259.98      313.80     13.36 o 
  -5   1   7     2351.20     2237.39     24.74 o 
  -3   1   7     1674.27     1753.63     24.69 o 
  -1   1   7      708.01      876.21     20.51 o 
   1   1   7      480.39      461.84     24.50 o 
   3   1   7      549.31      560.09     19.97 o 
   5   1   7    21204.21    22935.93    184.64 o 
   7   1   7      188.19      280.20     14.82 o 
   9   1   7      428.07      416.31     20.62 o 
  11   1   7      107.10      112.48     19.42 o 
  13   1   7        6.45      -12.03     27.06 o 
  15   1   7        4.33      -41.94     39.96 o 
 -20   2   7      360.07      507.72     48.86 o 
 -18   2   7       27.44      167.75     31.33 o 
 -16   2   7      427.67      489.93     31.31 o 
 -14   2   7      142.45      137.61     17.08 o 
 -12   2   7       13.72       22.40     10.85 o 
 -10   2   7     2606.40     2688.79     34.08 o 
  -8   2   7      470.84      569.61     19.08 o 
  -6   2   7     4241.84     3854.57     40.05 o 
  -4   2   7      245.03      356.81     16.36 o 
  -2   2   7     1199.89     1441.23     22.63 o 
   0   2   7     2513.00     2566.54     60.27 o 
   2   2   7      222.48      115.75     11.12 o 
   4   2   7     2928.22     3423.51     42.92 o 
   6   2   7    14094.83    14691.01    126.70 o 
   8   2   7     1262.05     1279.89     29.97 o 
  10   2   7       27.39      -18.44     15.12 o 
  12   2   7        0.03      -12.92     17.66 o 
  14   2   7       12.41       -5.43     32.12 o 
  16   2   7     5215.58     5141.48    120.69 o 
 -21   3   7     1625.82     1890.30    175.91 o 
 -19   3   7      118.11      328.99     48.84 o 
 -17   3   7     4833.27     4458.71     92.91 o 
 -15   3   7     2592.34     2471.57     47.83 o 
 -13   3   7      937.96      940.72     31.97 o 
 -11   3   7     2122.31     1883.89     29.85 o 
  -9   3   7       71.93      130.62     12.87 o 
  -7   3   7    20145.12    20901.96    173.15 o 
  -5   3   7    11524.10    11590.82     85.70 o 
  -3   3   7     2360.39     2616.67     45.39 o 
  -1   3   7      337.78      342.55     20.85 o 
   1   3   7     1751.31     1813.12     40.38 o 
   3   3   7      272.14      293.91     15.65 o 
   5   3   7      344.38      383.12     17.78 o 
   7   3   7       15.11       45.79     10.84 o 
   9   3   7       35.85       41.84     17.25 o 
  11   3   7      625.94      710.69     30.36 o 
  13   3   7        1.86       52.67     41.04 o 
  15   3   7       58.80      -30.33     33.28 o 
  17   3   7      142.12       89.94     41.95 o 
 -20   4   7      591.94      561.78     48.96 o 
 -18   4   7       74.25      262.57     62.18 o 
 -16   4   7     2644.33     2713.11     86.41 o 
 -14   4   7      393.72      548.68     44.63 o 
 -12   4   7     4653.76     4411.38     51.18 o 
 -10   4   7     3847.25     4309.82     74.48 o 
  -8   4   7      111.46      278.80     17.33 o 
  -6   4   7    19763.17    20492.47    140.42 o 
  -4   4   7     4340.72     3935.04     43.44 o 
  -2   4   7     9308.39     9004.09    103.43 o 
   0   4   7    15665.68    16493.00    202.74 o 
   2   4   7     3761.41     4057.25     43.71 o 
   4   4   7    11770.96    11690.98    128.40 o 
   6   4   7    11680.81    11157.99    101.09 o 
   8   4   7     3292.10     3259.02     40.16 o 
  10   4   7      149.79      185.06     20.42 o 
  12   4   7        8.96      -22.43     32.51 o 
  14   4   7      465.85      436.80     40.16 o 
  16   4   7       16.53       82.40     41.05 o 
 -19   5   7     1097.70     1115.94     69.36 o 
 -17   5   7     1528.72     1550.03     45.31 o 
 -15   5   7        8.19       -4.74     16.96 o 
 -13   5   7     2630.20     2663.89     47.72 o 
 -11   5   7    11947.40    11728.73     95.48 o 
  -9   5   7      603.15      724.36     22.50 o 
  -7   5   7    10062.58     9957.56    212.73 o 
  -5   5   7       36.67      -16.02     10.68 o 
  -3   5   7     1450.96     1237.99     24.05 o 
  -1   5   7     1318.52     1352.21     43.79 o 
   1   5   7       10.39      -18.54     12.94 o 
   3   5   7      114.64       98.13     13.99 o 
   5   5   7        1.08       16.30      8.26 o 
   7   5   7     1295.23     1455.87     30.51 o 
   9   5   7       27.23       31.69     22.76 o 
  11   5   7     1641.04     1639.84     54.68 o 
  13   5   7      439.88      396.92     37.43 o 
  15   5   7     1188.44     1140.52     58.92 o 
  17   5   7     2719.83     2692.76     99.05 o 
 -20   6   7      295.15      358.24     96.87 o 
 -18   6   7      197.03      239.14     68.30 o 
 -16   6   7      148.78      234.68     52.93 o 
 -14   6   7     1396.38     1466.33    110.82 o 
 -12   6   7     2589.51     2572.37     68.37 o 
 -10   6   7       40.39       31.27     11.84 o 
  -8   6   7     1515.11     1381.49     44.93 o 
  -6   6   7     1906.88     1562.91     27.37 o 
  -4   6   7     8270.99     7507.91     63.47 o 
  -2   6   7     6137.07     5582.75     53.67 o 
   0   6   7     8697.86     8764.61    107.06 o 
   2   6   7     6357.07     6804.03     74.46 o 
   4   6   7    13836.98    13604.53    143.19 o 
   6   6   7    14993.56    14885.27    156.39 o 
   8   6   7     1419.52     1366.49     56.93 o 
  10   6   7        6.75      -34.99     23.33 o 
  12   6   7      906.36      885.86     48.46 o 
  14   6   7        0.80       -3.06     29.10 o 
  16   6   7      141.63      148.78     40.17 o 
 -19   7   7      452.65      769.92    128.61 o 
 -17   7   7     2501.55     2656.59     51.48 o 
 -15   7   7     6845.68     6492.65     82.93 o 
 -13   7   7     2476.81     2665.61     49.83 o 
 -11   7   7     5477.43     5084.29     65.16 o 
  -9   7   7      788.55      781.33     26.62 o 
  -7   7   7      829.29      752.07     19.00 o 
  -5   7   7     7143.47     7460.68     80.31 o 
  -3   7   7    10480.15    10734.12     74.61 o 
  -1   7   7      195.09      167.05      9.63 o 
   1   7   7      428.11      487.27     22.08 o 
   3   7   7      190.33      214.05     16.78 o 
   5   7   7      114.07      183.22     20.11 o 
   7   7   7      620.64      678.97     46.35 o 
   9   7   7     9241.65     9247.67    161.72 o 
  11   7   7     2577.22     2424.60     66.54 o 
  13   7   7     1417.96     1425.78     58.30 o 
  15   7   7     5305.98     5361.19    114.53 o 
 -18   8   7       71.14      116.76     46.66 o 
 -16   8   7      404.26      599.90     97.81 o 
 -14   8   7       42.58      163.94     29.94 o 
 -12   8   7      434.22      562.92     28.75 o 
 -10   8   7      400.32      410.78     22.81 o 
  -8   8   7     3022.35     2895.47     35.15 o 
  -6   8   7     1374.14     1398.85     23.76 o 
  -4   8   7    12039.42    11290.23     73.72 o 
  -2   8   7     5467.41     5208.77     42.69 o 
   0   8   7       32.03       25.43     12.01 o 
   2   8   7     2277.92     2533.27     38.21 o 
   4   8   7      528.52      383.19     20.37 o 
   6   8   7      787.94      748.53     32.56 o 
   8   8   7     3625.49     3655.29     89.77 o 
  10   8   7     5124.30     4877.06    109.61 o 
  12   8   7     2218.45     2082.68     82.81 o 
  14   8   7       31.87       38.72     41.66 o 
  16   8   7     1295.47     1361.29     88.53 o 
 -19   9   7        0.96       11.46     27.77 o 
 -17   9   7      750.54      841.19     35.76 o 
 -15   9   7     1968.08     2140.26     50.68 o 
 -13   9   7     7928.50     7309.97     87.69 o 
 -11   9   7     1735.42     1843.75     42.28 o 
  -9   9   7      311.36      249.35     17.79 o 
  -7   9   7     1312.51     1255.99     25.27 o 
  -5   9   7        1.25       31.07      9.32 o 
  -3   9   7     3590.68     3278.66     32.09 o 
  -1   9   7     3384.28     2864.53     32.04 o 
   1   9   7     9370.08     9913.28     89.28 o 
   3   9   7     2792.24     2848.64     42.08 o 
   5   9   7     2100.14     2084.89     41.52 o 
   7   9   7     2427.88     2590.47     76.67 o 
   9   9   7     1035.06     1137.57     92.47 o 
  11   9   7     1636.91     1701.66     71.24 o 
  13   9   7      204.41      223.14     37.26 o 
  15   9   7     1669.31     1702.26     69.64 o 
 -18  10   7     1148.93     1259.39     46.46 o 
 -16  10   7      647.58      754.30     41.07 o 
 -14  10   7       11.58      161.44     32.40 o 
 -12  10   7       29.80      136.52     22.82 o 
 -10  10   7     2959.80     2938.87     51.50 o 
  -8  10   7     2948.79     2947.91     49.36 o 
  -6  10   7     1048.89      834.13     20.52 o 
  -4  10   7    18827.02    18073.17    111.85 o 
  -2  10   7    12423.56    12680.74     92.82 o 
   0  10   7      419.67      463.12     23.65 o 
   2  10   7     2981.48     3156.81     45.02 o 
   4  10   7      270.86      266.44     17.82 o 
   6  10   7      651.64      596.97     45.19 o 
   8  10   7     4310.34     4246.82    101.04 o 
  10  10   7     2148.56     1964.75    139.96 o 
  12  10   7      132.83      190.20     39.85 o 
  14  10   7     3482.80     3541.82    107.35 o 
 -17  11   7     1873.54     1737.34     51.09 o 
 -15  11   7     5625.58     5631.77     82.15 o 
 -13  11   7      399.92      524.78     30.93 o 
 -11  11   7      740.09      641.65     34.31 o 
  -9  11   7     3987.58     4042.31     60.00 o 
  -7  11   7     3237.26     3236.06     47.29 o 
  -5  11   7      153.29      226.14     13.18 o 
  -3  11   7      414.54      472.81     17.43 o 
  -1  11   7    10333.89     9944.99     92.06 o 
   1  11   7     6611.40     6564.51     70.16 o 
   3  11   7     9266.57     9250.05     88.90 o 
   5  11   7     4343.49     4336.28     65.35 o 
   7  11   7      158.03      173.70     48.96 o 
   9  11   7     4523.31     4381.86    107.28 o 
  11  11   7       47.70      -15.33     32.45 o 
  13  11   7      663.39      743.98     58.70 o 
  15  11   7      115.07      101.34     48.75 o 
 -16  12   7     2788.15     3017.50    148.69 o 
 -14  12   7      150.49      297.13     55.64 o 
 -12  12   7     8452.95     8246.54    108.11 o 
 -10  12   7     2867.45     2936.73     53.90 o 
  -8  12   7      367.40      455.45     24.03 o 
  -6  12   7    14728.03    14538.38    118.71 o 
  -4  12   7     1416.63     1333.18     27.55 o 
  -2  12   7     5473.60     5459.08     69.40 o 
   0  12   7      441.48      474.31     20.70 o 
   2  12   7      480.62      508.33     23.29 o 
   4  12   7      205.81      213.05     18.82 o 
   6  12   7      200.80      245.54     29.82 o 
   8  12   7     3687.25     3565.74     97.10 o 
  10  12   7     4721.62     4413.74    130.13 o 
  12  12   7     2049.95     2095.44     84.47 o 
  14  12   7      201.14      243.40     58.37 o 
 -17  13   7       25.49       60.22     30.55 o 
 -15  13   7     2416.24     2623.52     59.58 o 
 -13  13   7     5337.90     5586.01     90.09 o 
 -11  13   7     2860.93     2797.95     55.47 o 
  -9  13   7     3824.45     3798.82     56.08 o 
  -7  13   7     7175.42     7136.21     76.82 o 
  -5  13   7     1922.74     1901.03     37.49 o 
  -3  13   7     2430.86     2396.16     78.60 o 
  -1  13   7     6816.66     6902.59     64.26 o 
   1  13   7    12773.04    12965.27    116.71 o 
   3  13   7    15765.92    15453.47    133.72 o 
   5  13   7     7854.35     7571.87    111.05 o 
   7  13   7     5671.31     5551.78     97.25 o 
   9  13   7       93.53      212.07     62.14 o 
  11  13   7     4595.13     4322.64    114.92 o 
  13  13   7     4171.83     3831.45    205.45 o 
 -16  14   7     2705.81     3017.58     74.55 o 
 -14  14   7      347.64      462.91     66.58 o 
 -12  14   7     3253.88     3456.07     64.59 o 
 -10  14   7    15808.12    15783.49    137.63 o 
  -8  14   7    14045.79    14015.93    122.76 o 
  -6  14   7     1150.87     1204.59     34.16 o 
  -4  14   7      246.68      185.24     25.25 o 
  -2  14   7       12.16       37.97     20.87 o 
   0  14   7      177.24      251.13     18.71 o 
   2  14   7       40.63       36.31     17.63 o 
   4  14   7       97.36       98.44     26.74 o 
   6  14   7     1091.52     1144.37     62.83 o 
   8  14   7     2245.25     2213.27     65.03 o 
  10  14   7     4592.96     4418.54    127.20 o 
  12  14   7     1760.54     1950.25     86.62 o 
 -15  15   7      190.02      190.00     29.87 o 
 -13  15   7     1215.18     1388.78     43.34 o 
 -11  15   7     5355.11     5320.38     72.92 o 
  -9  15   7     4833.79     5040.68     68.24 o 
  -7  15   7     2138.63     2217.89     44.61 o 
  -5  15   7       23.00       48.37     23.52 o 
  -3  15   7     1931.44     1849.95     58.56 o 
  -1  15   7     4956.52     4750.87     67.04 o 
   1  15   7    17030.48    16538.83    132.23 o 
   3  15   7     9856.60     9777.09    131.67 o 
   5  15   7     4685.44     4487.01     87.05 o 
   7  15   7       34.51       58.91     35.23 o 
   9  15   7      163.44      237.44     44.20 o 
  11  15   7     4879.81     4729.80    200.64 o 
 -14  16   7       24.48       40.83     24.28 o 
 -12  16   7      598.55      676.82     33.84 o 
 -10  16   7     3713.32     4061.83     64.31 o 
  -8  16   7    10214.12    10463.65    104.42 o 
  -6  16   7     9204.27     9134.84    120.29 o 
  -4  16   7     5978.77     5575.31     88.32 o 
  -2  16   7       16.86       15.16     27.82 o 
   0  16   7     1179.65     1257.56     40.99 o 
   2  16   7      276.04      322.55     22.59 o 
   4  16   7     1561.94     1367.02     73.17 o 
   6  16   7      230.17      283.94     37.34 o 
   8  16   7     3093.87     3236.41     79.69 o 
  10  16   7     2873.49     2844.34     98.76 o 
 -13  17   7      899.06      869.77     39.14 o 
 -11  17   7     6597.21     6994.44     88.14 o 
  -9  17   7     4457.94     4871.01    127.43 o 
  -7  17   7     2654.07     2768.96     67.53 o 
  -5  17   7      337.02      326.13     32.18 o 
  -3  17   7      687.20      640.04     39.68 o 
  -1  17   7    12577.12    12061.11    123.43 o 
   1  17   7    12908.74    12829.54    127.71 o 
   3  17   7     8308.56     8158.00    136.87 o 
   5  17   7     4283.69     4353.04     89.75 o 
   7  17   7     1074.64      995.25     52.92 o 
   9  17   7      660.60      631.93     46.73 o 
 -12  18   7      542.68      772.65     41.12 o 
 -10  18   7      410.77      436.98     39.96 o 
  -8  18   7    10024.04    10270.67    138.49 o 
  -6  18   7    12306.96    11978.62    148.82 o 
  -4  18   7     2792.99     2752.24     63.29 o 
  -2  18   7      584.55      607.58     59.63 o 
   0  18   7      431.63      554.30     32.33 o 
   2  18   7      159.91      343.65     59.70 o 
   4  18   7     1292.06     1410.46    175.11 o 
   6  18   7     2074.24     2067.44     67.29 o 
   8  18   7     1435.83     1440.78     60.88 o 
  -9  19   7     4106.16     4367.03     91.17 o 
  -7  19   7       21.82      101.71     30.06 o 
  -5  19   7      784.06      839.81     39.72 o 
  -3  19   7      692.42      700.45     36.22 o 
  -1  19   7     3917.48     3812.53     66.95 o 
   1  19   7     8398.05     7900.73    128.62 o 
   3  19   7     6284.82     6006.63    112.98 o 
   5  19   7     2946.12     2916.71     99.31 o 
   7  19   7     1607.20     1790.96     83.29 o 
  -8  20   7     2759.03     2893.22    146.41 o 
  -6  20   7     8383.92     8514.34    125.87 o 
  -4  20   7     4610.33     4693.35     85.80 o 
  -2  20   7     3158.09     3209.18     64.54 o 
   0  20   7     1150.21     1097.83     57.81 o 
   2  20   7        1.08       48.48     32.67 o 
   4  20   7      934.83      942.14     82.22 o 
  -5  21   7        5.19       21.16     34.17 o 
  -3  21   7     3052.75     3145.70     89.28 o 
  -1  21   7     3912.97     3895.86     93.08 o 
   1  21   7     4203.90     4292.60     97.88 o 
 -20   0   8     7322.67     7102.77    153.82 o 
 -18   0   8    14846.71    14379.58    227.04 o 
 -16   0   8     7090.84     7398.20    141.17 o 
 -14   0   8    15490.84    15916.97    154.32 o 
 -12   0   8    44597.18    44131.95    354.69 o 
 -10   0   8    40673.54    42857.05    331.52 o 
  -8   0   8     1593.22     1560.78     43.11 o 
  -6   0   8     5162.44     5374.42     74.89 o 
  -4   0   8    11337.46    10845.86     97.41 o 
  -2   0   8   104778.27   102560.24   1082.55 o 
   0   0   8   242498.94   245647.19   2588.05 o 
   2   0   8   121826.36   119815.22    996.53 o 
   4   0   8    33836.90    31824.42    350.01 o 
   6   0   8     9073.84     8903.36    126.21 o 
   8   0   8     4936.23     5080.72    110.46 o 
  10   0   8    25350.92    25214.06    303.58 o 
  12   0   8    33258.38    33420.54    395.72 o 
  14   0   8    14511.54    15614.85    270.30 o 
 -21   1   8    11402.47    11233.70    146.39 o 
 -19   1   8     9946.75     9693.97    127.77 o 
 -17   1   8     3556.64     3516.83     69.47 o 
 -15   1   8        2.69      -20.50     13.67 o 
 -13   1   8     1271.98     1305.94     27.84 o 
 -11   1   8    60551.40    59105.37    321.12 o 
  -9   1   8    81488.30    80309.26    490.72 o 
  -7   1   8    67245.09    67974.51    420.20 o 
  -5   1   8    24338.74    23254.59    133.75 o 
  -3   1   8     4855.95     4498.75     46.44 o 
  -1   1   8     2088.27     2960.38     66.19 o 
   1   1   8    16289.66    17812.70    224.02 o 
   3   1   8       35.41       94.80     19.86 o 
   5   1   8    12733.25    12627.39    114.06 o 
   7   1   8    27898.45    28437.90    230.06 o 
   9   1   8    26278.45    26297.11    199.97 o 
  11   1   8    26316.04    26115.88    277.86 o 
  13   1   8    11889.66    12101.99    146.63 o 
  15   1   8      370.82      400.52     46.27 o 
 -20   2   8     2565.57     2420.85     77.02 o 
 -18   2   8    10192.75    10072.60    150.56 o 
 -16   2   8     8595.95     8732.60     87.88 o 
 -14   2   8    10497.77    10804.01    107.85 o 
 -12   2   8    33919.21    33550.53    209.48 o 
 -10   2   8    29326.32    29625.26    185.37 o 
  -8   2   8       44.43       19.93     13.14 o 
  -6   2   8     3038.65     3156.26     31.04 o 
  -4   2   8     9904.85     8739.46     76.54 o 
  -2   2   8    48989.74    46267.50    489.13 o 
   0   2   8   113204.85   110919.09   1243.71 o 
   2   2   8    81672.27    80006.28    520.64 o 
   4   2   8    37402.20    36741.30    252.30 o 
   6   2   8      916.87      881.11     27.13 o 
   8   2   8     7506.76     7747.33     83.52 o 
  10   2   8     6698.99     6557.71     73.80 o 
  12   2   8    19427.46    19016.65    215.24 o 
  14   2   8    14687.50    14917.48    221.80 o 
  16   2   8     3385.20     3792.91    105.01 o 
 -21   3   8    13358.82    13527.61    195.63 o 
 -19   3   8    12458.58    11923.91    172.45 o 
 -17   3   8     6027.30     5935.31    108.31 o 
 -15   3   8       34.08       25.98     17.80 o 
 -13   3   8    18516.35    18463.27    132.45 o 
 -11   3   8    26781.34    25797.25    190.46 o 
  -9   3   8    80707.23    80763.68    496.41 o 
  -7   3   8    64383.07    64033.64    428.74 o 
  -5   3   8    41763.56    40741.52    256.52 o 
  -3   3   8    13863.45    13435.36    123.46 o 
  -1   3   8      772.35      554.86     34.33 o 
   1   3   8       15.31       27.45     16.14 o 
   3   3   8    47096.75    48489.59    358.84 o 
   5   3   8    35914.70    36795.60    280.12 o 
   7   3   8    21111.86    21123.34    175.04 o 
   9   3   8    32670.94    33033.59    220.61 o 
  11   3   8    17068.59    16882.14    195.37 o 
  13   3   8     6225.29     6081.15    105.97 o 
  15   3   8     2554.57     2367.00     85.74 o 
  17   3   8     4167.92     4174.96    116.39 o 
 -20   4   8     1971.46     2112.84     74.37 o 
 -18   4   8    11268.94    10980.76    159.87 o 
 -16   4   8    25315.99    25060.11    210.39 o 
 -14   4   8    23964.34    23910.70    193.94 o 
 -12   4   8    17208.69    17337.30    134.92 o 
 -10   4   8    13745.71    13355.82    104.52 o 
  -8   4   8     5827.96     5955.26     57.46 o 
  -6   4   8     1227.81     1071.32     23.50 o 
  -4   4   8    35878.12    34537.01    220.75 o 
  -2   4   8    86676.82    88355.13    780.97 o 
   0   4   8    90299.70    90504.11    964.30 o 
   2   4   8    71913.75    71561.16    518.26 o 
   4   4   8    19981.78    19591.21    159.34 o 
   6   4   8     3231.72     3065.41     43.95 o 
   8   4   8      937.07      954.71     29.95 o 
  10   4   8    16086.62    15504.47    181.61 o 
  12   4   8    13523.96    13536.00    171.83 o 
  14   4   8    12653.35    13108.98    182.05 o 
  16   4   8    11789.55    12000.12    272.19 o 
 -19   5   8    10618.24    10686.01    161.60 o 
 -17   5   8     2419.71     2400.75     52.99 o 
 -15   5   8       37.81       15.72     18.81 o 
 -13   5   8    11357.77    11134.30    109.05 o 
 -11   5   8    18928.47    18400.89    136.72 o 
  -9   5   8    27012.72    26592.84    182.37 o 
  -7   5   8    35602.49    33960.44    223.07 o 
  -5   5   8    48226.80    46490.60    272.56 o 
  -3   5   8    39740.23    41625.55    386.67 o 
  -1   5   8     6693.69     6739.84    278.66 o 
   1   5   8     5787.98     6217.96     83.56 o 
   3   5   8    25242.70    25646.37    242.13 o 
   5   5   8    30389.93    29295.40    228.09 o 
   7   5   8    52438.23    52918.54    469.85 o 
   9   5   8    15192.79    14478.59    205.04 o 
  11   5   8     6633.53     6235.04    103.77 o 
  13   5   8     2128.42     1992.59     64.64 o 
  15   5   8      432.34      350.16     45.87 o 
 -20   6   8     5109.22     5091.58    109.78 o 
 -18   6   8     7540.80     7392.00     95.82 o 
 -16   6   8    28574.32    27563.08    226.21 o 
 -14   6   8    39701.32    38903.13    294.07 o 
 -12   6   8    15319.99    15413.58    136.49 o 
 -10   6   8      810.91      842.69     28.72 o 
  -8   6   8     1510.18     1567.06     29.88 o 
  -6   6   8     3421.27     3171.93     39.23 o 
  -4   6   8    36987.89    36135.50    305.67 o 
  -2   6   8    67224.84    67623.77    592.58 o 
   0   6   8    33757.41    33734.11    320.98 o 
   2   6   8    32029.04    31079.28    282.82 o 
   4   6   8    34224.16    33258.16    306.55 o 
   6   6   8     4640.67     4495.18     71.39 o 
   8   6   8        6.17      -38.00     25.33 o 
  10   6   8     9360.33     9047.78    154.44 o 
  12   6   8     2939.28     3007.10     75.09 o 
  14   6   8    12761.40    12514.35    206.23 o 
  16   6   8    11244.63    10947.26    167.45 o 
 -19   7   8     6740.64     6916.68    125.94 o 
 -17   7   8     2572.23     2530.64     55.64 o 
 -15   7   8     1327.16     1136.59     43.91 o 
 -13   7   8      995.39      996.44     39.44 o 
 -11   7   8     6586.44     6992.43     89.27 o 
  -9   7   8    29931.59    30950.54    254.32 o 
  -7   7   8    56305.66    54951.30    860.22 o 
  -5   7   8    51516.45    50577.61    321.43 o 
  -3   7   8    28717.44    28140.62    205.26 o 
  -1   7   8     6477.55     6757.64     83.52 o 
   1   7   8     1983.64     2132.61     47.44 o 
   3   7   8    15334.69    15176.36    140.27 o 
   5   7   8    54704.00    54139.77    478.03 o 
   7   7   8    39693.60    38626.28    546.26 o 
   9   7   8    23016.70    22205.63    288.58 o 
  11   7   8     6824.29     6350.39    128.65 o 
  13   7   8      186.13      203.75     41.40 o 
  15   7   8      497.72      457.31     46.33 o 
 -18   8   8     7643.94     7366.97     89.09 o 
 -16   8   8    35795.82    35239.79    279.50 o 
 -14   8   8    40775.32    39683.99    302.83 o 
 -12   8   8    11947.94    12133.55    117.73 o 
 -10   8   8     4372.94     4324.98     56.68 o 
  -8   8   8      242.54      235.23     15.45 o 
  -6   8   8     8509.45     8364.20     75.03 o 
  -4   8   8    43891.98    44493.62    286.32 o 
  -2   8   8    46255.27    45212.90    291.80 o 
   0   8   8    19849.60    19160.64    167.50 o 
   2   8   8    28494.01    28157.75    234.49 o 
   4   8   8     9430.99     9107.92     97.44 o 
   6   8   8     1569.87     1272.16     42.30 o 
   8   8   8     1146.00     1101.84    103.35 o 
  10   8   8      735.04      660.94     51.40 o 
  12   8   8     9997.36     9783.23    173.51 o 
  14   8   8    12507.87    12390.04    210.76 o 
 -19   9   8     2281.46     2340.60     58.34 o 
 -17   9   8     2726.83     2684.26     58.49 o 
 -15   9   8      114.95      150.95     25.29 o 
 -13   9   8      818.26      871.38     35.82 o 
 -11   9   8    10695.15    10637.89    127.25 o 
  -9   9   8    21450.42    22337.19    162.46 o 
  -7   9   8    46822.13    46708.43    305.52 o 
  -5   9   8    59608.50    58917.48    373.81 o 
  -3   9   8    40423.89    39403.16    218.93 o 
  -1   9   8     8588.17     8911.01     80.59 o 
   1   9   8     6819.83     6721.83     69.41 o 
   3   9   8    30021.82    30179.36    251.03 o 
   5   9   8    36678.46    35914.76    293.11 o 
   7   9   8    35833.11    34391.43    409.37 o 
   9   9   8    29343.25    27984.79    352.49 o 
  11   9   8    10085.05     9930.90    174.06 o 
  13   9   8       19.18       12.01     35.48 o 
  15   9   8     1413.74     1291.91    110.26 o 
 -18  10   8     4426.65     4581.92     71.08 o 
 -16  10   8    12448.08    12354.30    131.58 o 
 -14  10   8    37442.56    37152.20    290.62 o 
 -12  10   8    20545.12    19631.57    480.37 o 
 -10  10   8     1042.26     1156.49     35.83 o 
  -8  10   8     2780.86     2761.33     43.64 o 
  -6  10   8     7111.68     7276.42     70.99 o 
  -4  10   8    20160.51    20203.12    133.59 o 
  -2  10   8    27283.61    26987.21    177.29 o 
   0  10   8    21058.41    20893.94    184.05 o 
   2  10   8     2958.05     2748.69     43.36 o 
   4  10   8     7268.44     7212.67     85.72 o 
   6  10   8     7882.88     7640.43    137.11 o 
   8  10   8       13.94        7.06     31.17 o 
  10  10   8     1067.89      934.00     86.41 o 
  12  10   8     7081.56     6913.64    144.82 o 
  14  10   8     9262.36     8979.08    177.12 o 
 -17  11   8      494.63      603.27     36.43 o 
 -15  11   8     1112.20      974.75     41.22 o 
 -13  11   8     1177.69      961.29     38.53 o 
 -11  11   8     3949.17     3908.13     61.99 o 
  -9  11   8    12384.02    12653.53    110.77 o 
  -7  11   8    40433.06    40719.68    274.08 o 
  -5  11   8    41866.67    41616.41    276.13 o 
  -3  11   8    20465.69    20454.68    135.58 o 
  -1  11   8     4660.92     4661.38     55.85 o 
   1  11   8       92.25       67.60     15.22 o 
   3  11   8    17891.72    17842.73    146.91 o 
   5  11   8    35000.62    33826.30    404.47 o 
   7  11   8    35802.14    34523.79    552.53 o 
   9  11   8    22639.26    21471.99    293.56 o 
  11  11   8      592.90      580.65     52.72 o 
  13  11   8        3.25      -54.44     40.59 o 
 -16  12   8    16192.17    16015.97    160.98 o 
 -14  12   8    12970.40    12971.49    135.02 o 
 -12  12   8    16259.18    16043.17    151.75 o 
 -10  12   8     9965.79     9776.38     96.44 o 
  -8  12   8     1841.02     1892.05     39.98 o 
  -6  12   8    19541.64    19147.54    146.93 o 
  -4  12   8    46702.61    46614.23    305.51 o 
  -2  12   8    10988.36    10630.28    102.48 o 
   0  12   8    19300.45    19166.42    180.84 o 
   2  12   8    15485.04    15626.29    133.89 o 
   4  12   8     8891.93     8897.39     90.38 o 
   6  12   8     7867.20     7447.77    140.28 o 
   8  12   8      446.59      519.47     49.27 o 
  10  12   8     4050.72     3799.24    105.63 o 
  12  12   8     8937.77     8585.25    179.09 o 
  14  12   8     8484.34     8593.34    176.93 o 
 -17  13   8     1725.09     1956.83     56.53 o 
 -15  13   8      142.41      178.41     27.99 o 
 -13  13   8     1768.69     1866.86     57.73 o 
 -11  13   8     5123.12     5259.41     69.87 o 
  -9  13   8    12177.08    11986.91    110.07 o 
  -7  13   8    23896.59    23985.70    179.41 o 
  -5  13   8    25918.64    26354.52    191.07 o 
  -3  13   8    11842.37    11754.54    149.32 o 
  -1  13   8     1086.12     1079.08     34.18 o 
   1  13   8        4.01       13.35     15.88 o 
   3  13   8     8543.28     8533.76     89.01 o 
   5  13   8    25715.74    24676.69    439.75 o 
   7  13   8    26445.85    24967.27    329.01 o 
   9  13   8     9871.75     9506.74    173.66 o 
  11  13   8     3738.86     3703.78    144.99 o 
  13  13   8       49.09       27.21     41.62 o 
 -16  14   8    10387.56    10581.77    126.93 o 
 -14  14   8    10790.09    11100.83    139.54 o 
 -12  14   8    11108.83    10974.34    111.67 o 
 -10  14   8     5151.34     5091.77     68.80 o 
  -8  14   8     1265.27     1130.24     35.22 o 
  -6  14   8     4591.74     4439.30     58.37 o 
  -4  14   8     3826.56     3856.68     69.81 o 
  -2  14   8    14937.94    14729.86    154.85 o 
   0  14   8    13902.75    13828.78    144.19 o 
   2  14   8    18228.43    18216.09    163.88 o 
   4  14   8     7072.57     6784.07    187.56 o 
   6  14   8       76.10       73.15     29.00 o 
   8  14   8     1188.11     1132.88     67.13 o 
  10  14   8     4784.26     4531.94    120.16 o 
  12  14   8     2791.18     2414.19    167.79 o 
 -15  15   8      502.25      635.04     42.04 o 
 -13  15   8     3864.93     4129.41     67.10 o 
 -11  15   8    12354.59    12479.23    120.97 o 
  -9  15   8    16920.24    16740.22    143.93 o 
  -7  15   8    15045.95    14975.29    165.88 o 
  -5  15   8    16186.02    16204.33    172.29 o 
  -3  15   8     6346.35     6152.00    104.60 o 
  -1  15   8     1669.24     1566.94     42.78 o 
   1  15   8      542.93      549.88     31.88 o 
   3  15   8     8083.01     7731.39    142.34 o 
   5  15   8    13589.04    13346.45    360.15 o 
   7  15   8    14255.68    13614.35    189.65 o 
   9  15   8     7983.42     7769.90    162.14 o 
  11  15   8     5581.30     5515.90    138.16 o 
 -14  16   8     3778.82     3903.91     68.22 o 
 -12  16   8     7342.19     7678.36     93.20 o 
 -10  16   8     7011.80     6964.66     84.95 o 
  -8  16   8      126.95      204.18     30.34 o 
  -6  16   8      815.12      763.32     40.92 o 
  -4  16   8     1510.40     1505.20     50.67 o 
  -2  16   8    16991.22    16621.55    153.79 o 
   0  16   8    33006.20    31537.96    249.76 o 
   2  16   8    20149.82    19707.87    307.00 o 
   4  16   8     5646.03     5617.65     98.93 o 
   6  16   8      131.64      111.00     31.72 o 
   8  16   8     2319.22     2066.91    129.71 o 
  10  16   8     2106.34     1902.62     87.09 o 
 -13  17   8     1755.19     1856.50     50.56 o 
 -11  17   8     5349.61     5600.21     89.81 o 
  -9  17   8    14371.03    14139.05    168.80 o 
  -7  17   8    10309.53     9804.85    130.47 o 
  -5  17   8     5730.46     5646.16    123.48 o 
  -3  17   8     3666.29     3630.32     64.29 o 
  -1  17   8       21.16       16.37     22.40 o 
   1  17   8     2086.59     1891.47     48.53 o 
   3  17   8     1953.05     1836.24     78.57 o 
   5  17   8     3768.30     3727.45    106.51 o 
   7  17   8     3480.27     3565.95     84.81 o 
   9  17   8     3916.18     3986.48    118.48 o 
 -12  18   8     6290.67     6150.43    110.66 o 
 -10  18   8     2380.01     2481.28     79.72 o 
  -8  18   8      237.89      239.04     59.73 o 
  -6  18   8       98.94       93.75     28.76 o 
  -4  18   8     1503.26     1259.58     49.43 o 
  -2  18   8    15409.17    14758.94    184.88 o 
   0  18   8    23567.38    22938.95    199.56 o 
   2  18   8    18534.78    18095.01    267.31 o 
   4  18   8     4679.48     4670.28    120.40 o 
   6  18   8      176.03      149.75     55.23 o 
   8  18   8     1517.14     1267.38     75.24 o 
  -9  19   8    13890.87    13988.50    174.59 o 
  -7  19   8     7270.11     6750.71    110.10 o 
  -5  19   8     1681.15     1628.49     49.38 o 
  -3  19   8      813.38      895.22     40.08 o 
  -1  19   8       73.41       60.57     25.11 o 
   1  19   8     1173.44     1080.25     57.31 o 
   3  19   8     1354.38     1208.99     72.50 o 
   5  19   8     1813.80     1751.03     82.75 o 
  -8  20   8     3123.28     3376.28     81.65 o 
  -6  20   8        1.39      -17.02     28.08 o 
  -4  20   8     5709.90     5630.33    186.59 o 
  -2  20   8     9126.58     8685.62    108.58 o 
   0  20   8    13210.67    13020.20    180.31 o 
   2  20   8     8887.50     8598.53    141.30 o 
   4  20   8     4169.94     4071.89    118.08 o 
  -3  21   8      730.18      789.75     40.64 o 
  -1  21   8       63.30      114.15     37.14 o 
 -21   1   9      199.31      287.04     44.60 o 
 -19   1   9      124.27       52.12     28.79 o 
 -17   1   9      716.94      654.93     37.53 o 
 -15   1   9      164.07      146.98     18.33 o 
 -13   1   9     7209.43     6976.44     70.96 o 
 -11   1   9      743.51      867.09     26.67 o 
  -9   1   9     5168.97     4885.20     46.24 o 
  -7   1   9     5520.53     5552.89     47.40 o 
  -5   1   9     2284.55     2403.31     25.80 o 
  -3   1   9     1972.68     2268.96     32.09 o 
  -1   1   9     5908.12     6474.25     70.06 o 
   1   1   9    32272.73    36295.42    335.36 o 
   3   1   9    16050.68    16560.85    126.54 o 
   5   1   9      559.71      578.36     27.54 o 
   7   1   9      135.92      118.52     16.88 o 
   9   1   9     1028.33     1109.22     42.22 o 
  11   1   9      113.52      134.12     25.48 o 
  13   1   9      599.66      534.90     90.38 o 
 -20   2   9      334.01      587.56     72.07 o 
 -18   2   9      139.18      226.25     44.94 o 
 -16   2   9        5.38       25.24     34.92 o 
 -14   2   9    11955.05    11359.32     99.65 o 
 -12   2   9      552.24      560.54     22.87 o 
 -10   2   9     2445.78     2196.87     35.08 o 
  -8   2   9     1305.80     1254.49     26.25 o 
  -6   2   9      543.69      690.42     22.16 o 
  -4   2   9     1404.06     1327.65     26.94 o 
  -2   2   9     3018.62     2885.84     37.73 o 
   0   2   9       42.73       53.24     23.40 o 
   2   2   9      576.09      873.86     32.58 o 
   4   2   9     4066.23     4014.48     71.02 o 
   6   2   9      549.81      623.85     25.70 o 
   8   2   9      313.54      256.78     21.30 o 
  10   2   9       57.70       85.31     22.00 o 
  12   2   9     1286.20     1412.00     64.30 o 
  14   2   9      776.49      836.80     58.09 o 
 -19   3   9     2473.50     2431.05     75.96 o 
 -17   3   9     5626.69     5280.44    101.64 o 
 -15   3   9       86.45       99.08     22.28 o 
 -13   3   9      721.92      739.75     27.65 o 
 -11   3   9     1557.03     1603.80     32.59 o 
  -9   3   9     2319.09     2057.54     36.56 o 
  -7   3   9     2466.49     2265.56     32.37 o 
  -5   3   9      357.57      337.50     16.54 o 
  -3   3   9      820.41     1106.85     30.97 o 
  -1   3   9     5782.93     6321.46     79.20 o 
   1   3   9       58.46       70.81     23.43 o 
   3   3   9      109.29       89.30     14.46 o 
   5   3   9     4101.03     4076.05     52.82 o 
   7   3   9     1901.69     1922.60     39.15 o 
   9   3   9      912.02      796.40     41.43 o 
  11   3   9       18.43       35.50     29.88 o 
  13   3   9     1349.34     1157.59     63.94 o 
  15   3   9       17.63      -13.90     58.16 o 
 -20   4   9      270.66      611.04    125.58 o 
 -18   4   9     2121.72     2310.87    112.36 o 
 -16   4   9      589.62      740.24     52.65 o 
 -14   4   9      321.17      246.53     23.36 o 
 -12   4   9     1876.82     1849.91     41.92 o 
 -10   4   9      381.89      364.94     18.23 o 
  -8   4   9      325.38      208.10     15.97 o 
  -6   4   9    13906.65    14274.51    160.87 o 
  -4   4   9     9396.10     9481.85     86.06 o 
  -2   4   9     2802.65     2592.84     51.54 o 
   0   4   9     8111.06     8791.71    179.71 o 
   2   4   9    10547.35    10231.57     94.07 o 
   4   4   9    16225.93    15601.66    133.67 o 
   6   4   9     3059.39     3008.76     45.47 o 
   8   4   9     1074.32      936.12     43.77 o 
  10   4   9     2849.24     2712.32     79.72 o 
  12   4   9     2048.48     1935.11     74.29 o 
  14   4   9      260.24      321.34     46.41 o 
  16   4   9      137.02      171.56     54.81 o 
 -19   5   9     2007.58     2038.56     71.12 o 
 -17   5   9     2338.02     2320.45     52.66 o 
 -15   5   9     4254.23     4360.98     65.81 o 
 -13   5   9      862.51      931.58     34.17 o 
 -11   5   9        0.71       10.96     13.14 o 
  -9   5   9     5854.36     5770.45     64.05 o 
  -7   5   9     6282.13     5986.26     54.26 o 
  -5   5   9       18.38       95.10     11.84 o 
  -3   5   9       44.00       49.63     16.91 o 
  -1   5   9     1770.43     1775.88     43.63 o 
   1   5   9     1069.96     1104.51     37.54 o 
   3   5   9      466.46      445.40     18.07 o 
   5   5   9      684.81      749.65     23.95 o 
   7   5   9     1038.08      962.47     40.72 o 
   9   5   9     1010.11      940.79     53.69 o 
  11   5   9      149.51      144.12     34.89 o 
  13   5   9      992.69      858.76     61.82 o 
  15   5   9     2853.37     2850.97     99.13 o 
 -20   6   9      723.59      826.26     72.85 o 
 -18   6   9      348.42      398.34     50.21 o 
 -16   6   9     1318.40     1204.72     51.72 o 
 -14   6   9      101.90      133.74     21.69 o 
 -12   6   9       43.05       -5.39     16.34 o 
 -10   6   9     1677.57     1517.21     31.46 o 
  -8   6   9     1249.16     1106.70     25.39 o 
  -6   6   9      248.30       87.81     11.45 o 
  -4   6   9    23432.42    24454.38    183.34 o 
  -2   6   9    10298.37    10562.75    105.64 o 
   0   6   9     8445.34     8567.73    107.95 o 
   2   6   9    32989.36    32672.72    266.85 o 
   4   6   9     1333.60     1159.88     49.31 o 
   6   6   9     3111.14     3068.47     60.57 o 
   8   6   9      202.35      173.39     34.13 o 
  10   6   9      104.42      103.63     32.65 o 
  12   6   9      576.10      534.55     60.04 o 
  14   6   9     1248.01     1503.76     76.21 o 
  16   6   9      170.18      193.64     53.98 o 
 -19   7   9      615.63      604.05     48.63 o 
 -17   7   9     1987.26     2221.61     52.95 o 
 -15   7   9     3003.57     2910.95     56.15 o 
 -13   7   9     2339.96     2325.89     48.31 o 
 -11   7   9      298.77      342.36     19.73 o 
  -9   7   9     2623.06     2504.07     70.11 o 
  -7   7   9    19402.06    19857.62    144.91 o 
  -5   7   9     2144.61     1845.32     33.65 o 
  -3   7   9      500.88      543.72     25.41 o 
  -1   7   9     1717.33     1709.54     37.19 o 
   1   7   9     5697.82     5913.70     85.88 o 
   3   7   9      609.71      833.42     32.02 o 
   5   7   9     3390.34     3560.32     65.08 o 
   7   7   9    11310.64    10815.74    168.96 o 
   9   7   9       93.13       65.28     31.35 o 
  11   7   9     4669.56     4409.51    107.80 o 
  13   7   9     4131.76     4096.82    111.17 o 
  15   7   9     2408.21     2480.94     97.79 o 
 -18   8   9       97.56      197.98     45.02 o 
 -16   8   9        0.77       68.97     38.18 o 
 -14   8   9      113.22       58.32     25.05 o 
 -12   8   9        9.87       -3.77     12.86 o 
 -10   8   9     3244.32     3013.62     48.56 o 
  -8   8   9    10926.27    10831.60    133.79 o 
  -6   8   9     5155.36     4774.24     53.26 o 
  -4   8   9      924.87      779.66     22.87 o 
  -2   8   9       47.38       59.28     19.51 o 
   0   8   9       19.67       23.26     17.30 o 
   2   8   9     1840.42     1694.87     40.50 o 
   4   8   9     2889.47     2960.87     51.99 o 
   6   8   9     6063.83     5993.87    101.36 o 
   8   8   9     1934.14     1843.44     70.30 o 
  10   8   9       41.30       27.06     58.37 o 
  12   8   9       17.71       38.25     35.18 o 
  14   8   9      446.82      484.82     87.03 o 
 -19   9   9      554.05      579.64     33.79 o 
 -17   9   9     2250.79     2141.77     53.58 o 
 -15   9   9     4715.34     4478.52     71.19 o 
 -13   9   9     4148.12     3975.78     63.90 o 
 -11   9   9      244.01      131.61     20.07 o 
  -9   9   9      304.39      413.68     19.80 o 
  -7   9   9     2921.19     2936.72     43.41 o 
  -5   9   9     3143.81     2905.92     40.56 o 
  -3   9   9     5878.38     5510.39     54.80 o 
  -1   9   9      924.65      859.91     37.91 o 
   1   9   9     3577.13     3664.51     58.41 o 
   3   9   9     2491.59     2477.44     48.40 o 
   5   9   9       52.43       89.77     22.73 o 
   7   9   9     1010.41     1105.77     59.62 o 
   9   9   9      710.16      713.34     51.40 o 
  11   9   9      173.86      149.48     45.40 o 
  13   9   9     1097.69     1060.07     84.73 o 
 -18  10   9      264.24      359.78     56.34 o 
 -16  10   9      755.36      920.35     95.13 o 
 -14  10   9     2874.35     2902.89     58.02 o 
 -12  10   9     3223.19     3102.97     61.79 o 
 -10  10   9     1196.09     1201.74     33.82 o 
  -8  10   9     3104.70     2973.18     42.18 o 
  -6  10   9     3631.14     3401.09     46.51 o 
  -4  10   9     3048.27     2941.10     40.79 o 
  -2  10   9      234.49      253.91     16.71 o 
   0  10   9     2064.23     1925.28     40.89 o 
   2  10   9     2553.91     2379.28     59.55 o 
   4  10   9    11367.57    11375.58    121.21 o 
   6  10   9     4466.40     4461.26    102.93 o 
   8  10   9      116.93       99.53     39.75 o 
  10  10   9     1560.40     1484.62     74.06 o 
  12  10   9       11.77       14.98     42.68 o 
  14  10   9       72.09       62.81     43.70 o 
 -17  11   9     2239.58     2368.13     58.05 o 
 -15  11   9      736.58      721.24     36.88 o 
 -13  11   9        7.08       16.37     14.54 o 
 -11  11   9        2.51        7.12     17.55 o 
  -9  11   9        2.23      -14.88     15.33 o 
  -7  11   9     7324.74     7305.80     78.03 o 
  -5  11   9       30.95       15.16     14.00 o 
  -3  11   9    15797.99    15583.43    156.04 o 
  -1  11   9    10969.81    10924.08     99.60 o 
   1  11   9     7711.97     7162.48     76.89 o 
   3  11   9     1340.84     1415.98     41.91 o 
   5  11   9       90.95       81.64     33.21 o 
   7  11   9     1645.36     1718.49     71.12 o 
   9  11   9      246.45      236.24     41.45 o 
  11  11   9     1084.52     1128.90     68.33 o 
  13  11   9      625.12      713.47     63.45 o 
 -16  12   9     2048.52     2219.50     57.24 o 
 -14  12   9     6584.26     6337.08     97.19 o 
 -12  12   9     2337.56     2311.85     47.80 o 
 -10  12   9     3118.59     3030.35     50.81 o 
  -8  12   9     3999.85     4191.67     57.01 o 
  -6  12   9    12475.73    12246.36    105.93 o 
  -4  12   9     4751.37     4753.05     75.96 o 
  -2  12   9       59.14       -4.89     24.91 o 
   0  12   9        4.11      -34.06     22.71 o 
   2  12   9     1237.35     1183.09     41.95 o 
   4  12   9     2534.04     2349.74     61.35 o 
   6  12   9     1375.23     1381.12     66.58 o 
   8  12   9     7869.83     7382.17    146.60 o 
  10  12   9        6.52      -17.72     34.49 o 
  12  12   9      908.35      936.96     66.43 o 
 -15  13   9     2241.14     2372.73     57.84 o 
 -13  13   9     1766.28     1731.45     45.20 o 
 -11  13   9     1153.14     1158.84     37.77 o 
  -9  13   9     1084.30     1108.60     35.84 o 
  -7  13   9     1030.04     1131.85     33.98 o 
  -5  13   9    16730.99    16290.30    169.08 o 
  -3  13   9     6676.62     6481.28    103.91 o 
  -1  13   9     5713.08     5814.98     82.77 o 
   1  13   9    13419.64    13006.10    137.29 o 
   3  13   9     5296.09     5006.06     65.77 o 
   5  13   9        1.99       56.07     33.63 o 
   7  13   9    10829.70    10577.76    182.81 o 
   9  13   9     6609.79     6173.58    137.25 o 
  11  13   9     1468.33     1449.75     77.57 o 
 -16  14   9        0.83       82.24     27.32 o 
 -14  14   9     2724.72     2926.07     57.94 o 
 -12  14   9     9940.11    10142.67    106.50 o 
 -10  14   9     8824.81     9015.08     95.50 o 
  -8  14   9     6178.43     6039.19     72.43 o 
  -6  14   9      208.06      168.07     27.64 o 
  -4  14   9       63.80       72.80     23.96 o 
  -2  14   9     2597.70     2350.69     55.91 o 
   0  14   9        5.04      -11.55     21.56 o 
   2  14   9      551.61      488.76     30.20 o 
   4  14   9     1401.84     1378.08     65.83 o 
   6  14   9     3065.93     2918.42     92.45 o 
   8  14   9      731.75      763.06     59.08 o 
  10  14   9     7716.76     7405.44    158.05 o 
 -15  15   9      951.71     1181.15     45.99 o 
 -13  15   9     1850.15     2045.58     50.38 o 
 -11  15   9     1536.01     1686.65     45.21 o 
  -9  15   9     1838.31     1914.42     44.81 o 
  -7  15   9       11.68      -35.21     23.47 o 
  -5  15   9     3338.33     3340.13     69.25 o 
  -3  15   9    14549.41    14077.44    177.73 o 
  -1  15   9    12115.03    11663.56    119.06 o 
   1  15   9     7295.69     7002.92     95.23 o 
   3  15   9      934.02      989.44     62.89 o 
   5  15   9      194.11      193.78     32.49 o 
   7  15   9      236.56      379.63     60.46 o 
   9  15   9     6293.42     6113.00    191.64 o 
  11  15   9     5433.53     5565.87    140.95 o 
 -14  16   9     4214.50     4598.54     74.16 o 
 -12  16   9    10666.16    10714.88    114.02 o 
 -10  16   9     4353.50     4329.69     85.94 o 
  -8  16   9     4880.85     4814.99     87.73 o 
  -6  16   9     1594.09     1566.77     53.46 o 
  -4  16   9      338.55      320.21     31.77 o 
  -2  16   9     1095.59     1179.05     42.94 o 
   0  16   9     3437.98     3212.23     60.07 o 
   2  16   9      989.70      935.92     63.32 o 
   4  16   9      221.52      220.54     42.49 o 
   6  16   9     2347.05     2300.80     87.32 o 
   8  16   9     6890.68     6665.43    148.87 o 
  10  16   9     4633.54     4579.95    188.71 o 
 -13  17   9      534.48      749.12     47.35 o 
 -11  17   9     2948.30     3269.79     79.11 o 
  -9  17   9     2042.51     2079.70     63.23 o 
  -7  17   9      388.70      465.59     37.51 o 
  -5  17   9     6947.77     6811.04    104.41 o 
  -3  17   9     8102.41     7673.55     96.38 o 
  -1  17   9    13671.86    13467.44    135.89 o 
   1  17   9     6423.02     6439.26    112.28 o 
   3  17   9     4720.63     4523.92    133.48 o 
   5  17   9     1305.21     1204.77    108.37 o 
   7  17   9     3034.97     2955.22    101.07 o 
 -10  18   9    11384.73    11579.86    154.88 o 
  -8  18   9     4128.15     4394.27     88.03 o 
  -6  18   9     1882.51     1726.81     57.90 o 
  -4  18   9       80.00       45.33     17.50 o 
  -2  18   9       71.84       90.24     25.47 o 
   0  18   9       67.08      104.75     45.04 o 
   2  18   9     1948.31     1972.98     83.94 o 
   4  18   9     2595.77     2515.05    150.22 o 
   6  18   9     3582.48     3620.92    111.70 o 
  -9  19   9      127.55      254.41     36.90 o 
  -7  19   9     2064.52     2071.25     64.64 o 
  -5  19   9     2322.11     2251.15     56.79 o 
  -3  19   9     7031.89     7068.44    110.55 o 
  -1  19   9     8578.89     8232.34    103.77 o 
   1  19   9     5791.33     5288.73    107.36 o 
   3  19   9      732.01      731.50     61.59 o 
   5  19   9       62.62      -55.12     36.74 o 
  -6  20   9     3230.18     3283.57     71.23 o 
  -4  20   9     1688.70     1650.70     52.44 o 
  -2  20   9      110.52       98.21     27.30 o 
   0  20   9     1623.05     1552.33     67.00 o 
   2  20   9     2244.20     2033.05     73.37 o 
 -20   0  10     4100.01     3895.56    174.90 o 
 -18   0  10     8614.40     8416.78    163.03 o 
 -16   0  10    12640.79    12325.19    206.70 o 
 -14   0  10    14520.55    13900.78    190.00 o 
 -12   0  10     1926.29     1663.30     62.00 o 
 -10   0  10      350.43      346.12     24.61 o 
  -8   0  10    11217.50    10498.57    116.74 o 
  -6   0  10    19574.09    19272.82    163.63 o 
  -4   0  10   139235.97   142627.72   1497.28 o 
  -2   0  10    89944.63    87114.35    929.51 o 
   0   0  10    85308.85    85564.05    915.85 o 
   2   0  10    48509.76    54401.93    601.37 o 
   4   0  10     1558.52     1441.88     39.68 o 
   6   0  10      329.35      451.15     32.01 o 
   8   0  10    31558.72    31353.65    364.33 o 
  10   0  10    49495.16    50783.70    744.38 o 
  12   0  10    17461.32    18709.56    329.72 o 
 -19   1  10      490.67      514.95     53.92 o 
 -17   1  10     2091.35     1883.21     64.23 o 
 -15   1  10    10473.83    10691.19    110.95 o 
 -13   1  10    42108.82    42196.46    283.65 o 
 -11   1  10    66997.10    66060.85    413.91 o 
  -9   1  10    40795.20    40152.84    260.88 o 
  -7   1  10    13578.15    13089.97     91.98 o 
  -5   1  10     1698.18     1725.41     23.12 o 
  -3   1  10     4734.88     4507.65     63.69 o 
  -1   1  10    24438.59    24596.15    220.98 o 
   1   1  10    32533.39    32274.22    263.39 o 
   3   1  10    19174.80    18488.56    140.88 o 
   5   1  10    18936.87    18774.32    145.39 o 
   7   1  10    33506.01    32649.60    236.55 o 
   9   1  10    16794.86    16817.44    154.66 o 
  11   1  10       29.12       -3.59     28.89 o 
  13   1  10     1184.38     1374.95     83.69 o 
 -20   2  10     8268.68     8583.07    145.81 o 
 -18   2  10     8965.13     8787.07    140.33 o 
 -16   2  10    13841.83    13472.21    132.85 o 
 -14   2  10     2686.44     2735.82     41.20 o 
 -12   2  10    14192.57    14001.08    104.95 o 
 -10   2  10       17.54       46.94     13.53 o 
  -8   2  10    21604.29    20923.55    146.08 o 
  -6   2  10    50312.71    49738.76    347.30 o 
  -4   2  10    60990.81    58592.14    403.68 o 
  -2   2  10    56757.63    52643.39    609.08 o 
   0   2  10    35522.64    33233.98    309.98 o 
   2   2  10    48370.56    51588.19    365.13 o 
   4   2  10      710.36      807.11     25.08 o 
   6   2  10    11065.28    11385.74    109.74 o 
   8   2  10    28974.36    28720.38    234.98 o 
  10   2  10    24284.44    24495.52    309.57 o 
  12   2  10    14565.86    14746.99    218.88 o 
  14   2  10     5110.46     5083.89    153.56 o 
 -19   3  10       63.73       10.98     31.76 o 
 -17   3  10     3805.74     3580.49     70.40 o 
 -15   3  10    18711.06    18653.12    162.88 o 
 -13   3  10    24502.51    24697.52    178.28 o 
 -11   3  10    46766.50    46910.68    305.28 o 
  -9   3  10    46842.02    46968.68    326.99 o 
  -7   3  10    16774.84    16016.31    130.77 o 
  -5   3  10     5086.45     5845.78     62.39 o 
  -3   3  10      313.11      430.78     23.25 o 
  -1   3  10    24182.71    23738.11    202.39 o 
   1   3  10    42777.76    42451.52    390.30 o 
   3   3  10    37862.65    38147.17    291.40 o 
   5   3  10    42698.64    43045.58    327.74 o 
   7   3  10    18671.01    18377.44    160.35 o 
   9   3  10      971.67      882.99     52.78 o 
  11   3  10      604.84      628.84     47.64 o 
  13   3  10     1686.34     1639.47    120.72 o 
  15   3  10     3614.83     3954.56    140.17 o 
 -20   4  10    15413.11    14389.32    202.18 o 
 -18   4  10    17273.41    17246.51    219.34 o 
 -16   4  10    12617.89    12639.41    126.00 o 
 -14   4  10    10521.19     9479.97    100.49 o 
 -12   4  10      281.58      299.01     19.55 o 
 -10   4  10     4869.12     4652.96     53.70 o 
  -8   4  10    18370.86    18581.08    134.40 o 
  -6   4  10    37871.69    36643.02    265.60 o 
  -4   4  10    34312.62    32602.45    271.12 o 
  -2   4  10   106785.44   107967.89    953.33 o 
   0   4  10    23939.77    22846.67    278.68 o 
   2   4  10     2567.98     2407.39     38.99 o 
   4   4  10       69.64       63.94     14.07 o 
   6   4  10    11414.31    11610.84    135.74 o 
   8   4  10    16579.42    16386.14    179.03 o 
  10   4  10    22748.13    22699.53    296.10 o 
  12   4  10    13407.34    13453.32    208.99 o 
  14   4  10     4111.11     4300.90    113.80 o 
 -19   5  10      970.74     1109.22     58.85 o 
 -17   5  10     3139.91     3077.66     60.32 o 
 -15   5  10    16237.06    15819.95    146.56 o 
 -13   5  10    28705.75    28402.26    224.37 o 
 -11   5  10    24444.86    24307.02    174.63 o 
  -9   5  10    25607.50    24948.48    174.20 o 
  -7   5  10    12335.54    11653.35     87.54 o 
  -5   5  10    35527.77    37786.53    274.32 o 
  -3   5  10     1733.50     1678.09     44.97 o 
  -1   5  10    13319.82    13800.23    155.29 o 
   1   5  10    50415.07    50135.77    465.58 o 
   3   5  10    55208.73    54051.07    478.20 o 
   5   5  10    28849.52    28654.79    275.20 o 
   7   5  10     8493.33     8192.46    108.89 o 
   9   5  10     7814.97     7801.95    139.69 o 
  11   5  10      126.44      115.35     35.79 o 
  13   5  10     1027.75     1032.53     65.04 o 
  15   5  10     4314.23     4288.97    177.83 o 
 -20   6  10     9119.41     8642.98    148.38 o 
 -18   6  10    20416.36    20950.84    193.28 o 
 -16   6  10    10211.14    10238.41    112.01 o 
 -14   6  10     7140.77     6857.38     84.05 o 
 -12   6  10      157.40       98.27     19.31 o 
 -10   6  10     3450.30     3113.16     48.42 o 
  -8   6  10    13784.73    13368.23     99.02 o 
  -6   6  10    54414.40    54085.82    318.52 o 
  -4   6  10    36296.23    35258.32    260.41 o 
  -2   6  10    27891.70    28619.69    283.78 o 
   0   6  10    25398.99    24354.57    247.41 o 
   2   6  10    18111.13    17547.63    161.00 o 
   4   6  10      596.21      590.93     33.09 o 
   6   6  10    25711.81    25532.18    252.49 o 
   8   6  10     9948.83     9785.68    161.01 o 
  10   6  10     7347.11     6934.34    134.90 o 
  12   6  10    12194.31    11853.01    196.61 o 
  14   6  10    14738.89    14968.52    419.68 o 
 -19   7  10        0.12        1.49     34.08 o 
 -17   7  10      742.86      831.75     39.24 o 
 -15   7  10     8687.62     8696.10    100.34 o 
 -13   7  10    18464.75    17773.81    157.65 o 
 -11   7  10    19762.13    19800.82    162.13 o 
  -9   7  10    37355.48    37728.30    235.01 o 
  -7   7  10    25921.72    25635.34    166.37 o 
  -5   7  10     4739.23     4502.90     54.33 o 
  -3   7  10     2396.23     2621.99     45.54 o 
  -1   7  10     3668.18     3610.45     57.32 o 
   1   7  10    27228.36    25518.06    258.71 o 
   3   7  10    67640.77    67403.12    519.29 o 
   5   7  10    43081.91    42247.98    388.64 o 
   7   7  10    12274.19    11527.10    220.93 o 
   9   7  10      214.94      327.33     41.22 o 
  11   7  10      152.31      150.21     38.95 o 
  13   7  10     1231.38     1359.48     74.26 o 
  15   7  10     4842.52     4584.73    126.14 o 
 -18   8  10    19537.34    19186.36    259.03 o 
 -16   8  10    16552.76    16243.41    156.13 o 
 -14   8  10     9932.42     9467.05    105.18 o 
 -12   8  10      168.35       68.50     18.97 o 
 -10   8  10     3383.39     3407.31     48.78 o 
  -8   8  10    24317.95    24711.75    177.56 o 
  -6   8  10    39950.64    38967.58    315.72 o 
  -4   8  10    44993.31    45148.05    292.06 o 
  -2   8  10    24993.34    25229.71    307.17 o 
   0   8  10    16015.61    16245.41    181.29 o 
   2   8  10      152.94      184.89     21.82 o 
   4   8  10      485.35      420.44     51.50 o 
   6   8  10     2824.15     2710.22     80.43 o 
   8   8  10     7293.80     6885.43    133.63 o 
  10   8  10    10542.75    10159.59    176.12 o 
  12   8  10    12816.17    13112.46    216.22 o 
  14   8  10     9976.25    10059.99    239.97 o 
 -19   9  10       58.88       46.44     31.75 o 
 -17   9  10      451.42      399.34     39.06 o 
 -15   9  10     7167.56     6806.63    100.34 o 
 -13   9  10    15694.71    15264.87    162.23 o 
 -11   9  10    18006.21    18384.97    162.30 o 
  -9   9  10    18977.58    19241.18    136.57 o 
  -7   9  10    24749.17    24351.47    175.80 o 
  -5   9  10     5152.04     4915.58     54.59 o 
  -3   9  10     1276.01     1243.21     35.29 o 
  -1   9  10    17985.37    17631.12    195.38 o 
   1   9  10    25294.54    24816.74    217.76 o 
   3   9  10    36903.64    36009.54    298.86 o 
   5   9  10    30326.64    29676.04    289.69 o 
   7   9  10    20828.03    20203.93    273.14 o 
   9   9  10     4779.61     4556.26    109.68 o 
  11   9  10     3720.60     3623.72    104.36 o 
  13   9  10     5329.65     5033.06    128.77 o 
 -18  10  10    11549.23    10890.35    254.67 o 
 -16  10  10    17559.00    17138.19    165.83 o 
 -14  10  10     5374.39     5644.36     79.92 o 
 -12  10  10     2208.32     1802.91     41.42 o 
 -10  10  10     6856.69     6481.88     72.81 o 
  -8  10  10    11485.54    11331.64     92.70 o 
  -6  10  10    25702.62    25481.42    182.48 o 
  -4  10  10    53239.86    52807.68    340.10 o 
  -2  10  10     7983.62     7933.85    136.64 o 
   0  10  10     4863.44     4945.48     84.16 o 
   2  10  10    17375.40    17514.49    166.91 o 
   4  10  10        5.56       -2.56     19.13 o 
   6  10  10      740.61      696.01     50.73 o 
   8  10  10     8813.28     8319.42    154.41 o 
  10  10  10     8958.00     8540.98    162.76 o 
  12  10  10    13831.35    13534.28    225.94 o 
 -17  11  10     1323.21     1320.63     48.25 o 
 -15  11  10     2593.02     2567.33     57.05 o 
 -13  11  10     7300.98     7212.31     91.32 o 
 -11  11  10    20543.11    20054.09    160.62 o 
  -9  11  10    16983.69    16866.36    126.07 o 
  -7  11  10    40441.80    41113.07    278.44 o 
  -5  11  10      116.68      108.74     16.02 o 
  -3  11  10       29.11       41.70     25.35 o 
  -1  11  10     7343.47     6912.86    105.29 o 
   1  11  10    17759.83    17703.39    170.28 o 
   3  11  10    35994.90    35376.77    298.08 o 
   5  11  10    32196.31    30784.75    379.97 o 
   7  11  10     9857.44     9701.99    197.92 o 
   9  11  10       61.01       16.53     35.45 o 
  11  11  10      321.87      206.70     46.72 o 
  13  11  10     1869.83     1703.60     85.51 o 
 -16  12  10    10169.45    10589.27    124.09 o 
 -14  12  10     2952.11     2997.50     60.66 o 
 -12  12  10      119.66      101.60     21.93 o 
 -10  12  10     2429.41     2409.40     46.54 o 
  -8  12  10    21578.56    21299.60    198.73 o 
  -6  12  10    26141.40    26244.25    190.46 o 
  -4  12  10    28856.72    28548.18    257.42 o 
  -2  12  10    11392.72    10860.85    144.04 o 
   0  12  10     3871.99     3894.12     66.44 o 
   2  12  10     1753.43     1622.82     46.40 o 
   4  12  10      346.04      316.53     42.03 o 
   6  12  10     1588.03     1420.75     67.82 o 
   8  12  10     8484.05     8154.90    242.69 o 
  10  12  10    10651.69    10501.13    190.16 o 
  12  12  10     8999.70     9065.94    186.62 o 
 -15  13  10     2145.43     2065.60     55.63 o 
 -13  13  10     7709.14     7857.98     91.60 o 
 -11  13  10    13824.55    14000.16    127.57 o 
  -9  13  10    21754.85    21578.85    170.09 o 
  -7  13  10     3261.67     3330.59     59.29 o 
  -5  13  10    16492.54    16282.58    170.03 o 
  -3  13  10     1675.83     1687.49     57.55 o 
  -1  13  10    10320.54    10141.27    118.65 o 
   1  13  10    18255.02    17688.04    174.54 o 
   3  13  10    16781.59    16198.47    162.70 o 
   5  13  10    19785.88    18769.36    266.58 o 
   7  13  10     2292.34     2306.49    112.56 o 
   9  13  10     8380.08     7904.93    160.26 o 
  11  13  10        0.14      -55.64     37.09 o 
 -14  14  10     6963.43     7481.90     92.53 o 
 -12  14  10        6.55       45.94     22.08 o 
 -10  14  10      287.42      324.32     25.27 o 
  -8  14  10     5985.59     5920.72     94.14 o 
  -6  14  10    15763.62    15331.70    166.76 o 
  -4  14  10    10634.70    10601.12    128.42 o 
  -2  14  10    25916.80    25582.46    239.72 o 
   0  14  10    13344.43    12969.44    141.51 o 
   2  14  10      951.52      955.59     65.89 o 
   4  14  10      576.83      571.14     78.66 o 
   6  14  10     2802.87     2586.41     89.47 o 
   8  14  10     4274.17     3969.63    112.34 o 
  10  14  10    11884.53    11300.73    276.79 o 
 -15  15  10     4504.24     4960.66     77.46 o 
 -13  15  10    11440.72    11474.98    119.28 o 
 -11  15  10    14408.37    14185.40    132.74 o 
  -9  15  10    13603.14    13578.84    160.88 o 
  -7  15  10     2550.95     2558.05     63.85 o 
  -5  15  10       56.66        3.17     24.94 o 
  -3  15  10       51.23       21.43     21.33 o 
  -1  15  10     4240.24     4051.88     66.09 o 
   1  15  10    15246.29    14877.18    171.40 o 
   3  15  10    14801.45    14272.26    222.89 o 
   5  15  10     8839.42     8442.94    162.69 o 
   7  15  10     9281.63     8966.02    173.89 o 
   9  15  10       11.47       67.06     43.50 o 
 -12  16  10      379.70      484.94     40.62 o 
 -10  16  10     1346.51     1427.35     55.21 o 
  -8  16  10      933.40      838.22     45.40 o 
  -6  16  10    10952.34    10904.21    138.20 o 
  -4  16  10    12515.00    12004.17    144.64 o 
  -2  16  10    23390.17    22894.69    198.59 o 
   0  16  10     9617.42     9498.90    152.86 o 
   2  16  10     1999.45     1879.88     90.38 o 
   4  16  10     1040.40      938.96     85.36 o 
   6  16  10     3054.25     2779.81     96.86 o 
   8  16  10     5843.54     5446.61    137.67 o 
 -11  17  10    12810.60    12881.03    164.87 o 
  -9  17  10     4998.15     5056.27     94.36 o 
  -7  17  10     3969.96     3907.84     80.96 o 
  -5  17  10      839.18      778.63     43.47 o 
  -3  17  10      554.70      599.54     34.96 o 
  -1  17  10     3938.84     3639.50     68.70 o 
   1  17  10     7330.93     6917.50    147.09 o 
   3  17  10     7380.03     6903.65    179.71 o 
   5  17  10     3991.44     3987.63    114.09 o 
   7  17  10     6739.29     6825.20    154.97 o 
 -10  18  10       17.84      107.95     33.40 o 
  -8  18  10     1723.88     1539.44     58.28 o 
  -6  18  10     2910.73     2688.22     69.82 o 
  -4  18  10    13675.27    13229.81    155.01 o 
  -2  18  10    16597.03    16549.96    161.53 o 
   0  18  10    12862.29    12569.63    151.50 o 
   2  18  10       65.92       32.35     40.97 o 
   4  18  10      283.50      200.55     46.29 o 
   6  18  10     1990.45     2000.95     90.04 o 
  -9  19  10     5624.01     5466.62    103.09 o 
  -7  19  10      800.34      661.13     44.88 o 
  -5  19  10       11.58      -35.64     23.76 o 
  -3  19  10       12.50      -18.84     24.35 o 
  -1  19  10     4495.83     4340.06     75.32 o 
   1  19  10     6000.96     5732.03    114.17 o 
   3  19  10     2599.77     2448.55     94.58 o 
  -6  20  10     4225.58     4184.64     78.08 o 
  -4  20  10     7169.79     7368.74    102.53 o 
  -2  20  10     7298.97     7245.16    100.49 o 
   0  20  10     5371.13     5375.09    112.68 o 
 -19   1  11        0.29      -44.24     29.49 o 
 -17   1  11      205.97      293.66     39.24 o 
 -15   1  11       90.83      144.75     18.40 o 
 -13   1  11     5768.46     5715.94     70.16 o 
 -11   1  11     4612.29     4486.28     59.07 o 
  -9   1  11     5702.85     5442.37     51.49 o 
  -7   1  11      252.29      226.70     15.63 o 
  -5   1  11      251.79      327.40     13.53 o 
  -3   1  11       29.03       37.85     12.28 o 
  -1   1  11     3333.57     3269.02     48.71 o 
   1   1  11    21256.69    22804.95    197.48 o 
   3   1  11     1299.06     1549.48     31.57 o 
   5   1  11      937.23      980.20     30.14 o 
   7   1  11     5548.75     5222.60     64.47 o 
   9   1  11      946.97      742.18     60.09 o 
  11   1  11       58.07       24.37     30.71 o 
 -20   2  11       88.30      104.15     49.89 o 
 -18   2  11       37.99       12.71     30.44 o 
 -16   2  11      238.23      257.51     26.24 o 
 -14   2  11     1434.50     1263.31     32.22 o 
 -12   2  11      146.17      154.20     16.52 o 
 -10   2  11      953.54      938.42     33.37 o 
  -8   2  11      101.63      108.29     10.04 o 
  -6   2  11    10882.31    10786.63     96.58 o 
  -4   2  11        0.04        3.27     14.64 o 
  -2   2  11       39.50      120.66     13.23 o 
   0   2  11     4727.71     4629.86     60.79 o 
   2   2  11      149.85      209.73     15.09 o 
   4   2  11      794.34      794.65     26.49 o 
   6   2  11     4294.63     4340.51     61.72 o 
   8   2  11     1446.11     1334.26     71.92 o 
  10   2  11     2285.08     2513.81     78.38 o 
  12   2  11      621.47      553.22     48.14 o 
 -19   3  11      143.38      152.91     37.51 o 
 -17   3  11      778.87      912.38     58.14 o 
 -15   3  11     1072.06     1145.72     43.19 o 
 -13   3  11        4.11       29.13     16.48 o 
 -11   3  11      126.77      127.27     16.20 o 
  -9   3  11     5587.99     5315.65     62.62 o 
  -7   3  11     2724.97     2413.57     40.28 o 
  -5   3  11      762.42      849.70     27.60 o 
  -3   3  11     3170.19     3385.42     43.21 o 
  -1   3  11     1192.64     1301.09     32.25 o 
   1   3  11     1589.52     1626.03     84.82 o 
   3   3  11     4127.73     4049.12     54.63 o 
   5   3  11     1508.46     1650.27     38.01 o 
   7   3  11     4613.96     4510.37    140.67 o 
   9   3  11       68.96       17.92     31.62 o 
  11   3  11      905.53      979.02     60.02 o 
  13   3  11     1571.80     1483.57    138.29 o 
 -20   4  11     2434.92     2603.32    126.57 o 
 -18   4  11        1.31       33.78     34.94 o 
 -16   4  11      409.26      351.29     30.86 o 
 -14   4  11      283.68      205.38     23.72 o 
 -12   4  11     2799.99     2682.27     43.61 o 
 -10   4  11      734.12      733.78     24.02 o 
  -8   4  11     4272.70     4119.33     54.72 o 
  -6   4  11      193.89       96.11     20.78 o 
  -4   4  11    14580.59    14879.05    143.49 o 
  -2   4  11        1.48      -14.79     16.30 o 
   0   4  11     8319.44     7991.89    196.03 o 
   2   4  11     7784.51     7616.84     79.72 o 
   4   4  11     4086.56     4035.80     54.75 o 
   6   4  11     3246.00     3143.35     85.18 o 
   8   4  11     4339.17     4396.36    100.02 o 
  10   4  11     2196.22     2113.52     74.97 o 
  12   4  11     1695.59     1699.04     87.66 o 
  14   4  11      108.29       50.90     40.80 o 
 -19   5  11     1307.64     1470.74    103.56 o 
 -17   5  11     4718.09     4528.79     71.79 o 
 -15   5  11     1488.48     1423.93     42.75 o 
 -13   5  11     1996.56     1969.42     45.42 o 
 -11   5  11     5757.98     5594.23     62.98 o 
  -9   5  11     3025.11     2878.41     39.35 o 
  -7   5  11     7270.05     6940.44     75.48 o 
  -5   5  11      562.90      517.78     23.67 o 
  -3   5  11       32.09       34.07     17.63 o 
  -1   5  11      377.24      447.97     29.28 o 
   1   5  11      925.44      972.20     43.93 o 
   3   5  11     1059.11      978.00     40.69 o 
   5   5  11      523.72      434.58     30.65 o 
   7   5  11      844.95      767.22     41.02 o 
   9   5  11      353.27      272.38     46.86 o 
  11   5  11      556.71      530.37     49.42 o 
  13   5  11      170.66      109.63     53.98 o 
 -18   6  11     1266.48     1574.39     45.15 o 
 -16   6  11        1.35      -30.34     20.22 o 
 -14   6  11       31.45      -28.37     18.92 o 
 -12   6  11       13.60        7.87     15.23 o 
 -10   6  11       14.19       18.94     13.98 o 
  -8   6  11     1958.77     1858.63     32.65 o 
  -6   6  11    10614.30    10783.68     93.19 o 
  -4   6  11     2334.44     2234.08     54.40 o 
  -2   6  11     1756.75     1405.30     44.72 o 
   0   6  11     7050.72     6844.30     98.41 o 
   2   6  11     5110.79     5350.00     82.54 o 
   4   6  11     1821.90     1779.70     65.81 o 
   6   6  11     4618.63     4519.64     78.61 o 
   8   6  11     2868.31     2705.59     96.24 o 
  10   6  11     5830.12     5427.85    120.40 o 
  12   6  11     5436.73     5235.67    124.79 o 
  14   6  11      145.41      119.07     45.37 o 
 -19   7  11     1447.45     1654.41     58.38 o 
 -17   7  11     2382.94     2709.80     57.91 o 
 -15   7  11     1427.98     1323.79     42.23 o 
 -13   7  11     3378.24     2928.40     54.96 o 
 -11   7  11     8244.98     8002.19     79.54 o 
  -9   7  11     7277.24     7117.57     67.11 o 
  -7   7  11     6512.65     6118.83     59.22 o 
  -5   7  11     5220.92     4973.60     61.83 o 
  -3   7  11      225.79      293.82     30.80 o 
  -1   7  11     1284.85     1221.26     49.58 o 
   1   7  11     2002.11     1774.00     71.27 o 
   3   7  11      113.14      190.03     44.20 o 
   5   7  11     3806.95     3506.79     72.20 o 
   7   7  11        9.59        4.47     29.15 o 
   9   7  11     3326.38     3272.00    145.19 o 
  11   7  11     1389.62     1353.35     70.66 o 
  13   7  11      176.79      117.61     50.21 o 
 -18   8  11       60.02      195.52     28.48 o 
 -16   8  11       61.64       77.92     27.36 o 
 -14   8  11     1732.49     1562.63     55.59 o 
 -12   8  11      865.62      822.23     34.41 o 
 -10   8  11     4339.50     4377.27     52.42 o 
  -8   8  11     1926.75     1757.66     34.03 o 
  -6   8  11      162.35      169.59     17.59 o 
  -4   8  11      331.66      237.00     18.76 o 
  -2   8  11     1016.15      996.48     46.02 o 
   0   8  11      989.20      854.95     41.53 o 
   2   8  11     3524.78     3355.33     59.21 o 
   4   8  11    11806.96    11917.41    143.69 o 
   6   8  11     2353.17     2176.83     74.41 o 
   8   8  11      422.55      423.45     45.04 o 
  10   8  11       74.53       86.18     38.40 o 
  12   8  11     1845.93     1773.23     82.61 o 
  14   8  11     1128.58     1230.04     78.97 o 
 -17   9  11     2488.46     2581.41     72.11 o 
 -15   9  11      450.76      411.51     29.98 o 
 -13   9  11     1893.59     1608.24     49.11 o 
 -11   9  11      104.32      142.53     20.21 o 
  -9   9  11     3955.71     4020.09     54.46 o 
  -7   9  11    10771.66    10463.79     93.51 o 
  -5   9  11     3104.87     2975.17     42.30 o 
  -3   9  11       72.59       71.62     17.35 o 
  -1   9  11     1354.11     1284.65     47.04 o 
   1   9  11     1029.01     1056.07     46.75 o 
   3   9  11      839.93      937.95     38.80 o 
   5   9  11     2503.41     2437.57     66.33 o 
   7   9  11     2397.38     2393.60     79.89 o 
   9   9  11       45.69      -17.83     33.83 o 
  11   9  11       59.63      -10.08     40.59 o 
  13   9  11     2728.60     2518.30     97.74 o 
 -18  10  11      464.11      661.89     71.49 o 
 -16  10  11     1560.51     1484.84     53.24 o 
 -14  10  11     3689.11     3495.61     80.50 o 
 -12  10  11     1993.28     1944.76     47.79 o 
 -10  10  11      977.67     1121.75     31.84 o 
  -8  10  11        3.81       39.23     15.60 o 
  -6  10  11       33.38       47.53     15.19 o 
  -4  10  11      205.62      148.61     23.65 o 
  -2  10  11      358.54      294.79     66.32 o 
   0  10  11     5089.96     4727.50     84.78 o 
   2  10  11    12950.41    12713.28    134.28 o 
   4  10  11     3506.01     3512.21    105.27 o 
   6  10  11       79.90       85.30     35.36 o 
   8  10  11      113.38       65.30     35.66 o 
  10  10  11      165.56      187.55     43.31 o 
  12  10  11        5.99      -19.80     41.40 o 
 -17  11  11      114.04      152.69     28.58 o 
 -15  11  11        8.80      -14.53     21.50 o 
 -13  11  11      421.80      298.38     25.81 o 
 -11  11  11      290.24      333.50     25.00 o 
  -9  11  11     1261.31     1207.42     32.96 o 
  -7  11  11      407.32      402.74     23.11 o 
  -5  11  11     4714.67     4678.93    126.59 o 
  -3  11  11    18300.68    17916.08    177.57 o 
  -1  11  11     8232.29     7842.29    166.90 o 
   1  11  11     3789.69     3826.78     69.15 o 
   3  11  11     2391.93     2339.80     89.26 o 
   5  11  11     5143.08     5009.04    114.07 o 
   7  11  11     4192.48     4011.17    171.14 o 
   9  11  11     2098.33     2115.38     83.35 o 
  11  11  11     2363.87     2361.07     93.30 o 
 -16  12  11     5116.49     5750.93     88.11 o 
 -14  12  11     2504.36     2640.35     53.42 o 
 -12  12  11     7039.98     6805.29     81.87 o 
 -10  12  11     3834.70     3749.89     57.47 o 
  -8  12  11      578.88      747.49     30.40 o 
  -6  12  11     5872.07     5508.27     85.92 o 
  -4  12  11       10.60      -22.97     21.94 o 
  -2  12  11     4186.40     4174.92     84.16 o 
   0  12  11     1208.62      976.56     54.90 o 
   2  12  11     6296.32     6148.91     86.69 o 
   4  12  11      912.98      857.54     94.56 o 
   6  12  11      276.34      247.80     51.47 o 
   8  12  11      217.18      226.98     43.33 o 
  10  12  11     1528.72     1448.48     76.96 o 
 -15  13  11      260.28      276.56     28.55 o 
 -13  13  11        2.44       24.87     21.26 o 
 -11  13  11      146.90      142.35     22.76 o 
  -9  13  11      979.31     1033.64     35.54 o 
  -7  13  11     2410.93     2363.17     92.65 o 
  -5  13  11     6107.53     5963.60     90.86 o 
  -3  13  11     3527.29     3596.13     79.05 o 
  -1  13  11      926.09      895.65     42.33 o 
   1  13  11     5316.85     5106.99     91.08 o 
   3  13  11      122.19      109.18     38.16 o 
   5  13  11     6147.19     5721.77    127.60 o 
   7  13  11     8909.89     8478.12    164.46 o 
   9  13  11     2372.79     2468.88     99.17 o 
  11  13  11      376.22      406.22     57.42 o 
 -14  14  11     6028.35     6109.14     83.22 o 
 -12  14  11     9256.95     9346.05    102.23 o 
 -10  14  11     5019.59     4971.33     89.24 o 
  -8  14  11     1526.97     1463.11     52.64 o 
  -6  14  11      262.19      288.30     32.65 o 
  -4  14  11    20048.55    19101.44    195.12 o 
  -2  14  11     5553.89     5348.90     86.98 o 
   0  14  11     1263.81     1283.50     46.80 o 
   2  14  11      134.02      112.12     30.26 o 
   4  14  11     1017.26      891.57     61.73 o 
   6  14  11      129.63      126.70     41.67 o 
   8  14  11     4030.82     3946.56    114.49 o 
  10  14  11     1637.89     1674.52     97.70 o 
 -13  15  11       76.72      147.16     25.60 o 
 -11  15  11      188.42      201.46     33.52 o 
  -9  15  11      146.09      165.61     30.99 o 
  -7  15  11     3024.69     2848.72     67.91 o 
  -5  15  11     8051.00     7636.87    109.17 o 
  -3  15  11    12820.21    12575.93    168.65 o 
  -1  15  11     6629.28     6528.94     86.56 o 
   1  15  11      380.07      395.60     32.00 o 
   3  15  11      149.85       92.98     66.32 o 
   5  15  11     4447.33     4243.90    114.44 o 
   7  15  11     4704.75     4447.06    121.38 o 
   9  15  11    13398.52    12703.84    224.24 o 
 -12  16  11     5795.37     5790.80    104.35 o 
 -10  16  11     2860.49     2778.24     71.98 o 
  -8  16  11      475.53      498.65     38.89 o 
  -6  16  11      271.91      254.72     33.06 o 
  -4  16  11     5371.83     5024.22     88.24 o 
  -2  16  11     6360.81     6109.16     85.53 o 
   0  16  11     4556.57     4379.57     79.09 o 
   2  16  11       43.84      -32.78     35.77 o 
   4  16  11      253.70      355.80     50.76 o 
   6  16  11     1702.05     1745.76     83.17 o 
   8  16  11      117.63      147.73     50.47 o 
 -11  17  11     1727.51     2016.51     66.68 o 
  -9  17  11      171.49      116.00     32.23 o 
  -7  17  11     3491.47     3255.16     75.83 o 
  -5  17  11     4956.60     4872.63     89.87 o 
  -3  17  11     6200.11     6208.74     88.61 o 
  -1  17  11     4963.79     5018.14     78.58 o 
   1  17  11     3529.62     3553.91    107.26 o 
   3  17  11      555.70      492.54     55.02 o 
   5  17  11     3852.29     4002.77    117.34 o 
 -10  18  11     5085.68     4946.31     98.17 o 
  -8  18  11       86.44       37.13     31.00 o 
  -6  18  11      354.29      311.27     36.99 o 
  -4  18  11      794.02      829.23     45.49 o 
  -2  18  11     5168.53     4998.49     83.69 o 
   0  18  11     2264.56     2250.09     74.97 o 
   2  18  11     2664.23     2516.74     94.40 o 
   4  18  11     3553.77     3452.23    110.81 o 
  -7  19  11     2751.64     2839.59     75.90 o 
  -5  19  11     5899.35     5749.66     99.30 o 
  -3  19  11     5139.07     5197.03     84.10 o 
  -1  19  11     2751.66     2663.15     70.20 o 
   1  19  11       78.06       64.68     37.91 o 
   3  19  11      166.26      174.81     48.46 o 
 -20   0  12     2186.84     1861.58    132.64 o 
 -18   0  12      675.81      833.51     96.24 o 
 -16   0  12        5.32       48.12     60.67 o 
 -14   0  12     3133.19     3057.47     85.62 o 
 -12   0  12     4163.62     4008.52    140.38 o 
 -10   0  12     6687.08     6443.75     75.46 o 
  -8   0  12    48285.65    46385.87    366.31 o 
  -6   0  12    82053.25    80450.13    612.71 o 
  -4   0  12    58528.60    58523.17    641.59 o 
  -2   0  12     9412.00     8768.30    131.24 o 
   0   0  12     2590.07     3015.96     71.34 o 
   2   0  12       18.99       30.98     18.37 o 
   4   0  12    42573.47    42671.38    387.38 o 
   6   0  12    30458.15    30123.43    312.05 o 
   8   0  12    29745.38    30113.22    356.49 o 
  10   0  12    10970.10    11782.50    260.68 o 
 -19   1  12     5205.30     5200.12    140.83 o 
 -17   1  12    25228.42    24093.38    357.12 o 
 -15   1  12    44060.43    43720.50    734.74 o 
 -13   1  12    30484.77    30004.72    232.53 o 
 -11   1  12    16737.30    16442.84    141.38 o 
  -9   1  12      227.36      246.25     14.82 o 
  -7   1  12     7414.29     6972.22     56.61 o 
  -5   1  12    29448.88    29830.70    183.00 o 
  -3   1  12    48672.18    48980.30    385.33 o 
  -1   1  12    27252.20    25979.08    220.33 o 
   1   1  12    10609.80    10494.64    109.36 o 
   3   1  12    15168.34    15397.04    115.95 o 
   5   1  12     7367.33     7085.10     75.18 o 
   7   1  12    10781.15    10609.27    101.15 o 
   9   1  12      273.25      280.06     31.70 o 
 -20   2  12     5048.31     5143.65    144.21 o 
 -18   2  12     3389.82     3458.30     87.56 o 
 -16   2  12     3515.96     3272.48     79.84 o 
 -14   2  12       55.87       55.46     19.06 o 
 -12   2  12    16274.17    16309.46    157.33 o 
 -10   2  12     7837.97     8147.39     83.11 o 
  -8   2  12    41265.96    40074.11    290.20 o 
  -6   2  12    80711.37    79193.60    541.77 o 
  -4   2  12    57734.87    56829.36    400.97 o 
  -2   2  12    22412.38    22286.86    192.60 o 
   0   2  12      544.30      556.25     53.55 o 
   2   2  12    18421.31    18811.11    145.48 o 
   4   2  12    36664.98    36919.57    262.00 o 
   6   2  12    54433.08    55597.08    420.78 o 
   8   2  12    28765.34    28580.13    315.04 o 
  10   2  12    16332.26    16254.04    231.80 o 
  12   2  12      514.07      489.14     84.94 o 
 -19   3  12     2966.15     2753.92     81.73 o 
 -17   3  12    17093.36    17342.59    165.58 o 
 -15   3  12    39934.01    38977.34    322.35 o 
 -13   3  12    32644.72    32409.40    236.03 o 
 -11   3  12     6972.85     6988.73     77.50 o 
  -9   3  12       84.16       31.56     15.64 o 
  -7   3  12     4350.07     4463.48     57.08 o 
  -5   3  12     9189.18     8758.84     86.09 o 
  -3   3  12    29868.11    28983.51    219.08 o 
  -1   3  12    32195.97    31306.28    259.59 o 
   1   3  12    28636.73    28794.05    332.36 o 
   3   3  12     2804.44     2647.99     46.14 o 
   5   3  12    15565.12    15570.17    172.43 o 
   7   3  12     1692.61     1583.37     53.27 o 
   9   3  12      390.23      360.41     41.01 o 
  11   3  12     3657.68     3673.60     98.52 o 
  13   3  12     8240.42     8353.07    258.59 o 
 -20   4  12     6515.00     6337.25    125.73 o 
 -18   4  12     4287.99     4032.50     94.78 o 
 -16   4  12      204.01      217.41     26.28 o 
 -14   4  12      880.49      751.47     35.77 o 
 -12   4  12    11062.38    11176.84     99.76 o 
 -10   4  12    21939.95    21468.65    174.20 o 
  -8   4  12    26878.60    26500.54    205.44 o 
  -6   4  12    37648.57    36632.34    269.99 o 
  -4   4  12    31420.08    30350.74    260.29 o 
  -2   4  12    18173.14    17728.31    167.87 o 
   0   4  12     1553.56     1485.63     56.36 o 
   2   4  12    15397.90    15258.15    136.22 o 
   4   4  12    21597.47    21957.99    224.23 o 
   6   4  12    30695.11    30522.48    297.12 o 
   8   4  12    22652.85    22347.79    290.65 o 
  10   4  12     7454.29     7678.95    144.57 o 
  12   4  12     3115.55     3131.98     95.51 o 
  14   4  12       57.99       90.25     41.18 o 
 -19   5  12    11395.41    11136.33    170.27 o 
 -17   5  12    13775.07    13373.28    136.53 o 
 -15   5  12    16001.39    16069.69    150.40 o 
 -13   5  12    19323.86    19304.32    151.01 o 
 -11   5  12    13301.29    13092.13    109.73 o 
  -9   5  12     8531.36     8668.37     82.85 o 
  -7   5  12      279.00      221.81     21.10 o 
  -5   5  12    24576.11    25018.71    196.01 o 
  -3   5  12    15922.04    15764.40    154.27 o 
  -1   5  12    48691.84    48070.41    454.26 o 
   1   5  12    51461.09    51009.93    692.50 o 
   3   5  12    26044.66    26154.99    258.85 o 
   5   5  12     3196.59     2981.91     65.68 o 
   7   5  12       28.45       67.49     25.38 o 
   9   5  12      217.48      106.58     37.50 o 
  11   5  12     7467.82     7268.12    145.99 o 
  13   5  12     8282.94     8520.03    238.50 o 
 -18   6  12     8195.46     8386.17    104.88 o 
 -16   6  12      497.92      604.38     36.18 o 
 -14   6  12      311.32      308.50     26.81 o 
 -12   6  12     6849.49     6769.81     68.14 o 
 -10   6  12    41319.43    40855.07    254.88 o 
  -8   6  12    37568.42    37236.23    298.57 o 
  -6   6  12    23637.13    23883.79    174.31 o 
  -4   6  12    15904.84    15313.33    152.21 o 
  -2   6  12     8399.93     7670.89    108.36 o 
   0   6  12      828.05      691.43     40.79 o 
   2   6  12    15903.14    15542.65    172.57 o 
   4   6  12    20174.59    19683.39    208.21 o 
   6   6  12    11597.42    11409.43    153.81 o 
   8   6  12    16678.90    16734.44    239.49 o 
  10   6  12     4392.06     4346.97    114.02 o 
  12   6  12     6825.87     6620.85    154.19 o 
  14   6  12      713.94      745.03     96.45 o 
 -19   7  12     4890.56     4560.27     72.39 o 
 -17   7  12     7656.23     7733.04     99.06 o 
 -15   7  12     8571.17     8784.72    102.77 o 
 -13   7  12    20894.29    19838.74    158.94 o 
 -11   7  12    13776.96    13070.52    104.68 o 
  -9   7  12     5804.74     5907.57     61.12 o 
  -7   7  12       97.70       80.15     16.77 o 
  -5   7  12     6303.38     6074.79     65.39 o 
  -3   7  12    19480.84    19619.35    182.51 o 
  -1   7  12    46375.17    45673.72    526.71 o 
   1   7  12    53184.20    52441.96    494.98 o 
   3   7  12    55743.44    54918.56    494.81 o 
   5   7  12     2280.64     2117.74     57.01 o 
   7   7  12     2721.51     2615.06     82.03 o 
   9   7  12     3037.94     3054.68     92.21 o 
  11   7  12     5247.30     5299.97    127.68 o 
  13   7  12     7624.79     7677.26    161.55 o 
 -18   8  12     4564.14     4369.61     75.73 o 
 -16   8  12      879.05      768.50     37.15 o 
 -14   8  12     1761.22     1419.28     43.54 o 
 -12   8  12    11999.01    12053.64    110.94 o 
 -10   8  12    50024.29    49277.48    303.09 o 
  -8   8  12    34475.25    34509.75    220.49 o 
  -6   8  12    17464.21    18097.42    142.18 o 
  -4   8  12     8742.60     8546.11    100.28 o 
  -2   8  12       40.41       15.89     22.25 o 
   0   8  12     2736.10     2761.82     65.50 o 
   2   8  12      129.58       30.70     31.66 o 
   4   8  12     1506.49     1445.79     50.56 o 
   6   8  12    12100.04    11429.45    182.42 o 
   8   8  12    15402.94    15205.10    268.00 o 
  10   8  12    10810.07    10727.13    276.79 o 
  12   8  12     9655.05     9380.00    180.16 o 
 -17   9  12     6488.38     6706.53     93.85 o 
 -15   9  12     6001.79     6029.98     84.70 o 
 -13   9  12     9404.73     9314.74     96.63 o 
 -11   9  12    13820.23    13762.77    121.50 o 
  -9   9  12     8136.64     8088.94     75.99 o 
  -7   9  12      796.38      787.63     28.90 o 
  -5   9  12     3071.60     3016.70     56.63 o 
  -3   9  12    21274.43    21225.47    233.40 o 
  -1   9  12    27765.91    26766.32    279.72 o 
   1   9  12    39743.05    39131.00    326.10 o 
   3   9  12    37255.80    36846.48    313.03 o 
   5   9  12     7848.12     7563.92    141.17 o 
   7   9  12     1479.03     1395.06     67.26 o 
   9   9  12     9670.13     9176.19    175.95 o 
  11   9  12     7284.92     7087.57    154.10 o 
 -18  10  12     9552.08     9514.15    118.77 o 
 -16  10  12     1416.23     1213.00     44.52 o 
 -14  10  12     1167.77     1102.47     41.66 o 
 -12  10  12    20158.85    19003.83    172.57 o 
 -10  10  12    33087.61    33076.06    235.97 o 
  -8  10  12    43328.69    42911.21    291.21 o 
  -6  10  12    16004.74    15869.34    126.93 o 
  -4  10  12     3747.61     3787.31     71.93 o 
  -2  10  12        9.74       -1.23     15.60 o 
   0  10  12       41.84       44.54     25.18 o 
   2  10  12      852.88      720.07     37.85 o 
   4  10  12     6393.14     6125.91     98.84 o 
   6  10  12     7591.30     7189.49    141.31 o 
   8  10  12     7476.06     7163.76    202.52 o 
  10  10  12    26893.97    25962.34    353.33 o 
  12  10  12     3154.70     3416.54    111.24 o 
 -17  11  12     5535.68     5768.96    100.36 o 
 -15  11  12     6268.26     6524.50    102.29 o 
 -13  11  12     4259.72     4232.61     70.20 o 
 -11  11  12    18314.52    17590.33    147.84 o 
  -9  11  12     6279.63     6072.51     66.05 o 
  -7  11  12       49.94       89.78     17.26 o 
  -5  11  12       37.51       17.28     22.12 o 
  -3  11  12    29184.69    28996.83    261.64 o 
  -1  11  12    31290.50    31222.23    323.49 o 
   1  11  12    53602.27    52947.89    603.65 o 
   3  11  12    17907.55    17723.13    200.39 o 
   5  11  12     3131.51     2997.11    139.75 o 
   7  11  12      178.67      197.06     55.23 o 
   9  11  12     5268.13     4876.88    124.27 o 
  11  11  12     6864.26     6731.18    153.94 o 
 -16  12  12      506.65      554.43     36.09 o 
 -14  12  12      828.14      790.03     35.94 o 
 -12  12  12    10885.00    10762.18    108.76 o 
 -10  12  12    13656.87    13677.78    123.45 o 
  -8  12  12    24045.78    24304.49    223.41 o 
  -6  12  12    10740.80    10450.52    168.62 o 
  -4  12  12     1884.02     1807.69     52.21 o 
  -2  12  12     1582.87     1548.72     56.11 o 
   0  12  12     2493.59     2244.08     56.00 o 
   2  12  12      297.41      238.64     42.10 o 
   4  12  12     2019.96     1825.77     74.48 o 
   6  12  12     6119.77     5685.02    128.44 o 
   8  12  12     4496.80     4507.88    119.39 o 
  10  12  12     5107.22     5028.59    131.78 o 
 -15  13  12     5144.09     5040.64     76.01 o 
 -13  13  12     9236.33     9446.47    103.62 o 
 -11  13  12     6505.00     6584.47     80.88 o 
  -9  13  12     5261.03     5198.64     88.98 o 
  -7  13  12     4654.37     4335.67     79.83 o 
  -5  13  12     7357.10     7138.00    102.56 o 
  -3  13  12    16605.84    16210.74    196.64 o 
  -1  13  12    40774.57    39825.11    340.55 o 
   1  13  12    20719.12    20221.59    213.92 o 
   3  13  12     7033.74     6889.19    142.06 o 
   5  13  12     3556.76     3436.58    101.16 o 
   7  13  12      323.87      303.64     49.37 o 
   9  13  12     3758.12     3508.89    110.21 o 
 -14  14  12     1050.59     1123.99     42.34 o 
 -12  14  12     6329.43     6400.56     93.97 o 
 -10  14  12    13731.01    13859.07    164.53 o 
  -8  14  12    13013.24    12903.42    153.75 o 
  -6  14  12    21128.96    20697.80    211.35 o 
  -4  14  12     8638.92     8546.70    115.74 o 
  -2  14  12     1206.95     1169.77     48.41 o 
   0  14  12        4.25      -34.59     23.06 o 
   2  14  12     3309.55     3183.72    132.51 o 
   4  14  12     7380.86     6886.78    252.31 o 
   6  14  12     5540.92     5369.27    130.50 o 
   8  14  12    14063.01    13538.77    230.31 o 
 -13  15  12     9863.19     9953.43    148.21 o 
 -11  15  12     2753.30     2811.05     72.70 o 
  -9  15  12      349.10      375.80     36.80 o 
  -7  15  12      215.80      191.23     31.94 o 
  -5  15  12      863.72      809.83     44.99 o 
  -3  15  12     5589.30     5253.99    119.94 o 
  -1  15  12    22600.03    22585.16    220.70 o 
   1  15  12    10396.16    10266.00    137.88 o 
   3  15  12     3586.75     3292.62    110.88 o 
   5  15  12     2877.99     2938.67     98.56 o 
   7  15  12        0.37       -8.70     41.80 o 
 -12  16  12     2693.17     2821.34     75.99 o 
 -10  16  12     4427.65     4229.91     87.65 o 
  -8  16  12     6449.82     6480.52    106.30 o 
  -6  16  12    12582.26    12246.70    152.16 o 
  -4  16  12    13436.08    12607.44    485.57 o 
  -2  16  12      745.43      882.86     45.65 o 
   0  16  12      770.54      746.67     41.64 o 
   2  16  12     2601.89     2493.05     92.07 o 
   4  16  12     5804.67     5492.40    233.90 o 
   6  16  12    10563.21     9887.29    219.05 o 
 -11  17  12     2568.92     2745.04     75.62 o 
  -9  17  12      230.78      114.63     33.39 o 
  -7  17  12     1155.48     1167.25     53.78 o 
  -5  17  12     3796.11     3791.41     81.27 o 
  -3  17  12     9315.76     8723.96    108.53 o 
  -1  17  12     6942.79     6962.26     94.56 o 
   1  17  12     4701.79     4754.90    124.99 o 
   3  17  12     5442.53     5110.94    130.82 o 
   5  17  12     2008.58     2114.28     92.92 o 
  -8  18  12     6655.15     6889.66    114.41 o 
  -6  18  12    13237.00    13220.96    165.49 o 
  -4  18  12    10594.96    10370.10    136.39 o 
  -2  18  12     3955.14     4023.93     73.56 o 
   0  18  12       47.61       45.63     35.28 o 
   2  18  12     2179.10     1897.65    110.46 o 
  -5  19  12     6141.11     5862.75     92.22 o 
  -3  19  12     4713.65     4876.29     82.71 o 
  -1  19  12     1972.96     1865.30     72.25 o 
 -19   1  13      164.05      372.06     60.74 o 
 -17   1  13        9.71       51.08     64.44 o 
 -15   1  13      195.70      294.27     27.06 o 
 -13   1  13       30.46        1.45     21.46 o 
 -11   1  13       42.02       49.78     21.87 o 
  -9   1  13      248.81      237.94     18.61 o 
  -7   1  13      308.39      285.87     20.96 o 
  -5   1  13       23.44       30.41     11.05 o 
  -3   1  13       88.57      155.27     16.87 o 
  -1   1  13        5.05       56.69     23.07 o 
   1   1  13       14.57       33.29     25.52 o 
   3   1  13     4010.80     4101.62     71.11 o 
   5   1  13        9.38       13.71     17.41 o 
   7   1  13     1238.15      953.10     53.34 o 
   9   1  13       34.12      -16.44     33.89 o 
 -20   2  13      596.49      731.17     72.21 o 
 -18   2  13      490.35      427.89     60.65 o 
 -16   2  13       39.83       28.39     30.47 o 
 -14   2  13      724.91      774.98     41.22 o 
 -12   2  13     2636.14     2563.96     47.06 o 
 -10   2  13     2619.50     2404.85     43.18 o 
  -8   2  13      159.63      128.96     27.94 o 
  -6   2  13      317.25      351.71     21.18 o 
  -4   2  13     2214.01     2198.19     37.97 o 
  -2   2  13     7739.61     7987.20     88.97 o 
   0   2  13      184.22      170.60     19.26 o 
   2   2  13     4824.51     5158.82     56.43 o 
   4   2  13     9392.97     9465.55     91.35 o 
   6   2  13        9.54       28.74     25.18 o 
   8   2  13      314.63      227.44     30.14 o 
  10   2  13      815.33      848.90     57.09 o 
 -19   3  13      181.95      119.01     76.78 o 
 -17   3  13        0.40       96.16     33.77 o 
 -15   3  13      655.95      724.62     46.08 o 
 -13   3  13     6212.03     6071.16     77.86 o 
 -11   3  13      191.46      202.87     25.01 o 
  -9   3  13     3265.48     3310.57     50.87 o 
  -7   3  13     8481.00     8473.69     86.59 o 
  -5   3  13     2112.32     2141.91     41.17 o 
  -3   3  13     4724.29     4842.16     58.18 o 
  -1   3  13     5778.52     5904.93     74.21 o 
   1   3  13      499.04      502.17     30.85 o 
   3   3  13     3191.76     3164.11     52.67 o 
   5   3  13       14.92        4.96     24.37 o 
   7   3  13       42.38      -16.04     39.58 o 
   9   3  13     1307.88     1263.06     63.74 o 
  11   3  13       42.89        3.66     34.14 o 
  13   3  13      105.76       25.52     71.97 o 
 -18   4  13      211.49      263.24     33.94 o 
 -16   4  13        2.02        1.81     23.40 o 
 -14   4  13      163.47      167.07     23.94 o 
 -12   4  13       19.41        5.41     16.90 o 
 -10   4  13     2527.63     2406.97     46.22 o 
  -8   4  13     2760.99     2710.60     47.39 o 
  -6   4  13      527.26      570.68     26.81 o 
  -4   4  13     1334.69     1319.09     40.70 o 
  -2   4  13     5362.80     4949.97     72.90 o 
   0   4  13     6652.60     6441.90    116.46 o 
   2   4  13      356.90      369.21     30.81 o 
   4   4  13      275.43      293.19     30.84 o 
   6   4  13       70.24       59.24     25.60 o 
   8   4  13     1478.84     1549.47     80.97 o 
  10   4  13     1237.14     1179.63     89.96 o 
  12   4  13       31.21      -88.18     58.79 o 
 -19   5  13      412.22      459.22     47.64 o 
 -17   5  13        0.10       48.23     26.89 o 
 -15   5  13     3100.61     2876.73     74.18 o 
 -13   5  13     3588.19     3436.87     49.05 o 
 -11   5  13      657.96      686.09     30.96 o 
  -9   5  13       10.91       -8.46     15.71 o 
  -7   5  13      467.76      358.30     23.11 o 
  -5   5  13       10.39        9.04     16.78 o 
  -3   5  13     1328.87     1361.98     42.06 o 
  -1   5  13        6.25        4.24     26.62 o 
   1   5  13      206.83      241.78     34.01 o 
   3   5  13        0.36      -33.65     22.43 o 
   5   5  13      866.35      764.51     41.83 o 
   7   5  13      320.98      322.14     41.49 o 
   9   5  13     1055.18     1020.49     62.21 o 
  11   5  13      270.10      280.03     45.83 o 
  13   5  13      912.52     1009.74     68.26 o 
 -18   6  13       78.87       26.01     27.79 o 
 -16   6  13      848.61      796.65     37.03 o 
 -14   6  13      117.88       59.81     20.51 o 
 -12   6  13     1506.63     1439.66     36.78 o 
 -10   6  13     2076.08     1962.07     41.39 o 
  -8   6  13      211.12      185.85     19.50 o 
  -6   6  13     3249.04     3175.50     52.54 o 
  -4   6  13     4402.31     4288.48     69.50 o 
  -2   6  13      799.22      678.63     40.39 o 
   0   6  13     3141.11     3176.73     82.55 o 
   2   6  13     1357.75     1309.30     64.79 o 
   4   6  13     3871.51     3747.72     74.22 o 
   6   6  13     2027.47     1990.69     57.63 o 
   8   6  13     1562.56     1690.02     72.62 o 
  10   6  13     2138.65     2008.31     81.11 o 
  12   6  13      629.99      528.12     56.49 o 
 -19   7  13      777.34      860.68     49.21 o 
 -17   7  13     1381.20     1367.68     52.25 o 
 -15   7  13     1046.34      987.43     43.06 o 
 -13   7  13     4532.19     4607.67     69.27 o 
 -11   7  13     1418.64     1370.80     33.86 o 
  -9   7  13     4945.10     4664.15     60.41 o 
  -7   7  13      500.19      424.61     22.88 o 
  -5   7  13      177.19      174.93     18.52 o 
  -3   7  13     1874.83     1789.26     55.30 o 
  -1   7  13     1779.93     1585.41     87.66 o 
   1   7  13     3096.99     3126.75     82.69 o 
   3   7  13      404.07      410.23     33.74 o 
   5   7  13      477.11      450.76     34.28 o 
   7   7  13     2227.83     2117.50     76.66 o 
   9   7  13        9.15      -27.82     35.44 o 
  11   7  13      835.40      811.68     63.13 o 
 -18   8  13       78.35       37.06     25.87 o 
 -16   8  13      825.53      871.73     40.03 o 
 -14   8  13     3790.59     3549.70     63.17 o 
 -12   8  13     1883.24     1834.10     42.67 o 
 -10   8  13      286.22      402.86     22.63 o 
  -8   8  13      126.34      146.98     20.11 o 
  -6   8  13     4312.53     4049.27     54.87 o 
  -4   8  13     4763.89     4805.01     63.87 o 
  -2   8  13     2414.60     2180.95     60.99 o 
   0   8  13     3952.03     3856.62     78.38 o 
   2   8  13      982.16     1004.07     46.64 o 
   4   8  13      495.25      451.59     34.07 o 
   6   8  13      230.77      253.27     40.81 o 
   8   8  13     1311.68     1270.24     70.24 o 
  10   8  13      916.81      876.00     66.22 o 
  12   8  13     1747.33     1731.67     85.62 o 
 -17   9  13        2.12      -18.86     23.43 o 
 -15   9  13        1.84      -18.83     19.56 o 
 -13   9  13      416.74      523.78     29.47 o 
 -11   9  13     5329.25     5234.40     61.85 o 
  -9   9  13     5819.02     5716.99     62.94 o 
  -7   9  13      111.40       99.20     18.78 o 
  -5   9  13       39.95        5.72     15.45 o 
  -3   9  13     1745.63     1576.16     55.04 o 
  -1   9  13     1531.89     1458.06     53.13 o 
   1   9  13     1267.91     1136.52     44.27 o 
   3   9  13     3488.00     3446.01     74.23 o 
   5   9  13       51.96       23.21     37.66 o 
   7   9  13     2510.80     2516.26     85.91 o 
   9   9  13     1394.77     1373.37     93.31 o 
  11   9  13     1586.71     1528.50    151.47 o 
 -16  10  13     1259.68     1323.29     42.66 o 
 -14  10  13     3082.20     2951.19     54.73 o 
 -12  10  13      661.68      816.76     35.59 o 
 -10  10  13       95.63      175.52     20.25 o 
  -8  10  13      211.83      204.54     20.94 o 
  -6  10  13      936.52      745.70     63.88 o 
  -4  10  13     1110.21      977.12     41.48 o 
  -2  10  13     2815.86     2735.55     83.28 o 
   0  10  13     4290.84     4365.81     86.29 o 
   2  10  13     4361.18     4281.94     73.52 o 
   4  10  13        1.78       -8.45     32.43 o 
   6  10  13      286.44      287.08     43.64 o 
   8  10  13      637.17      618.69     56.63 o 
  10  10  13      723.93      888.19     67.36 o 
 -17  11  13     1025.82     1159.37     43.60 o 
 -15  11  13      481.45      475.83     31.08 o 
 -13  11  13      352.20      326.96     27.48 o 
 -11  11  13     2986.76     3057.33     58.97 o 
  -9  11  13     4199.88     4075.71     58.79 o 
  -7  11  13     5653.29     5765.08     79.85 o 
  -5  11  13     1267.28     1139.69     44.72 o 
  -3  11  13       55.34       54.53     28.34 o 
  -1  11  13      366.00      392.29     37.10 o 
   1  11  13     4396.30     4146.74     73.71 o 
   3  11  13     6661.21     6711.67    113.09 o 
   5  11  13     5603.79     5389.90    122.95 o 
   7  11  13     2336.66     2294.26     85.90 o 
   9  11  13     2783.64     2846.49    100.55 o 
 -16  12  13     3030.47     3124.85     67.35 o 
 -14  12  13     2298.51     2446.17     58.13 o 
 -12  12  13      309.38      345.25     26.93 o 
 -10  12  13       90.43      122.55     22.01 o 
  -8  12  13     2395.73     2259.64     54.25 o 
  -6  12  13      413.38      430.64     34.07 o 
  -4  12  13     3556.39     3523.68     70.49 o 
  -2  12  13     7417.59     7088.42    117.15 o 
   0  12  13      320.04      325.49     31.41 o 
   2  12  13      653.13      675.97     49.64 o 
   4  12  13      757.72      586.23     53.06 o 
   6  12  13       50.81       10.91     46.65 o 
   8  12  13      132.34      103.91     44.50 o 
  10  12  13       36.47       -9.12     43.63 o 
 -15  13  13       49.47       42.48     24.20 o 
 -13  13  13       66.87      110.47     23.78 o 
 -11  13  13     2248.44     2253.75     63.37 o 
  -9  13  13     3706.44     3612.70     75.60 o 
  -7  13  13     1344.34     1360.12     51.62 o 
  -5  13  13     2462.70     2493.38     63.67 o 
  -3  13  13    10545.09    10009.47    144.86 o 
  -1  13  13       36.64       56.83     27.66 o 
   1  13  13     5349.76     5284.65     85.59 o 
   3  13  13     3272.57     3156.34    135.78 o 
   5  13  13     4254.67     3967.56    110.23 o 
   7  13  13       75.40       47.13     41.58 o 
   9  13  13     2801.15     2833.84    142.89 o 
 -14  14  13     3205.37     3537.51     64.84 o 
 -12  14  13     1232.13     1357.97     56.83 o 
 -10  14  13        4.69       28.80     28.71 o 
  -8  14  13     4962.37     4676.42     87.57 o 
  -6  14  13     3849.72     3667.55     76.99 o 
  -4  14  13     5041.30     5163.66     89.18 o 
  -2  14  13     3427.61     3364.98     91.01 o 
   0  14  13     1576.05     1462.32     51.43 o 
   2  14  13      251.30      183.65     46.38 o 
   4  14  13       61.09       13.90     39.62 o 
   6  14  13     1006.30     1008.43     69.80 o 
   8  14  13       93.32       83.03     44.90 o 
 -13  15  13       30.24       29.15     31.39 o 
 -11  15  13     2129.94     2063.89     65.23 o 
  -9  15  13     4547.72     4516.56     88.38 o 
  -7  15  13    10957.64    10675.39    139.65 o 
  -5  15  13     3705.36     3765.91     78.14 o 
  -3  15  13      688.23      679.26     40.82 o 
  -1  15  13      622.74      608.59     39.27 o 
   1  15  13     4082.54     4135.57     78.74 o 
   3  15  13     3978.61     3865.17    112.18 o 
   5  15  13     6816.18     6606.59    149.82 o 
   7  15  13     6277.46     6349.43    183.48 o 
 -12  16  13     1219.43     1368.62     59.69 o 
 -10  16  13      353.74      335.51     38.80 o 
  -8  16  13     1588.87     1621.44     59.54 o 
  -6  16  13     3191.21     3097.58     74.38 o 
  -4  16  13     2393.22     2179.39    139.02 o 
  -2  16  13     1786.02     1771.42     50.72 o 
   0  16  13     1482.04     1456.47     53.03 o 
   2  16  13     1081.63     1130.77     71.55 o 
   4  16  13     1556.16     1603.40     82.06 o 
   6  16  13      234.00      284.12     54.62 o 
  -9  17  13     3295.21     3229.62     79.51 o 
  -7  17  13     3178.73     3099.25     76.91 o 
  -5  17  13     5984.73     5973.32    102.82 o 
  -3  17  13      342.40      418.46     33.62 o 
  -1  17  13      569.75      418.43     33.25 o 
   1  17  13      666.07      647.64     60.60 o 
   3  17  13     5521.03     5670.99    141.35 o 
  -8  18  13      519.17      614.30     46.36 o 
  -6  18  13     1892.97     1996.84     66.24 o 
  -4  18  13     1477.41     1459.69     62.03 o 
  -2  18  13     3453.95     3359.37     69.08 o 
   0  18  13     6260.24     6125.73    145.48 o 
   2  18  13      910.07     1176.92     76.79 o 
 -18   0  14     2827.77     2843.21    153.14 o 
 -16   0  14     5938.43     5573.06    122.30 o 
 -14   0  14    12103.94    12272.88    357.96 o 
 -12   0  14     4745.75     4945.92    113.06 o 
 -10   0  14    18454.41    17901.30    319.05 o 
  -8   0  14    32564.66    32878.35    563.20 o 
  -6   0  14    30203.02    30119.71    281.74 o 
  -4   0  14     1284.47      989.53    186.62 o 
  -2   0  14     1083.24     1034.59     48.98 o 
   0   0  14    22665.32    23163.59    292.16 o 
   2   0  14     5164.79     5202.73     82.68 o 
   4   0  14    73821.27    73621.45    704.27 o 
   6   0  14    41904.18    42446.34    396.28 o 
   8   0  14     3626.97     3861.05    104.57 o 
 -19   1  14    20216.66    20235.92    330.19 o 
 -17   1  14    17450.36    16790.04    327.63 o 
 -15   1  14    19283.74    19185.08    280.16 o 
 -13   1  14      166.23      171.84     27.24 o 
 -11   1  14        9.16       12.43     24.72 o 
  -9   1  14     2570.46     2578.97     66.23 o 
  -7   1  14    57582.38    56828.61    452.56 o 
  -5   1  14    60000.71    59689.10    461.30 o 
  -3   1  14    30699.59    29878.47    251.73 o 
  -1   1  14    12568.18    12421.22    125.90 o 
   1   1  14     5381.32     5205.13     74.39 o 
   3   1  14      338.40      490.62     33.75 o 
   5   1  14     3496.60     3398.52     50.22 o 
   7   1  14     4093.74     4198.31     64.78 o 
   9   1  14     4379.13     4854.96    121.11 o 
 -18   2  14      344.19      407.67     61.84 o 
 -16   2  14     5578.37     5323.76    108.02 o 
 -14   2  14    14752.81    14966.43    161.97 o 
 -12   2  14    39873.84    39940.73    393.95 o 
 -10   2  14    12573.44    12305.97    130.28 o 
  -8   2  14     9914.33     9422.88     93.83 o 
  -6   2  14    11772.93    11244.69    105.95 o 
  -4   2  14      342.32      224.41     26.78 o 
  -2   2  14     1427.28     1361.23     37.40 o 
   0   2  14    15312.15    15498.52    150.53 o 
   2   2  14    53793.17    55637.57    350.20 o 
   4   2  14    24115.27    24198.81    194.07 o 
   6   2  14    23660.91    24527.87    252.70 o 
   8   2  14     8305.94     8314.35    120.25 o 
  10   2  14        7.02      -71.55     56.07 o 
 -19   3  14     8389.67     8127.93    184.47 o 
 -17   3  14    23750.83    23920.24    299.23 o 
 -15   3  14    16706.70    16763.63    210.82 o 
 -13   3  14    10469.44    10451.26    126.96 o 
 -11   3  14     1143.40     1083.33     35.90 o 
  -9   3  14    11298.83    11149.09    111.12 o 
  -7   3  14    26761.28    26456.19    207.39 o 
  -5   3  14    40435.23    39904.43    294.77 o 
  -3   3  14    36977.27    36633.89    353.62 o 
  -1   3  14    10919.67    10378.22    154.13 o 
   1   3  14     9045.70     8967.55    103.82 o 
   3   3  14     3346.79     3356.39     70.26 o 
   5   3  14     1894.08     1864.50     57.83 o 
   7   3  14     3509.95     3657.56    117.97 o 
   9   3  14     7211.23     7336.96    246.87 o 
  11   3  14    13674.02    13570.44    339.76 o 
 -18   4  14      247.38      267.76     41.04 o 
 -16   4  14     6748.90     6725.74    120.74 o 
 -14   4  14    14753.00    14675.81    173.39 o 
 -12   4  14    14085.70    14178.44    122.02 o 
 -10   4  14    22303.12    21677.21    179.58 o 
  -8   4  14    22058.55    21909.70    179.43 o 
  -6   4  14    12145.57    11928.06    113.07 o 
  -4   4  14      588.73      513.42     30.51 o 
  -2   4  14     9011.25     8777.96    137.03 o 
   0   4  14     6052.73     5804.20    162.09 o 
   2   4  14    27689.89    27878.95    276.61 o 
   4   4  14    40202.09    39835.71    375.79 o 
   6   4  14    17588.50    18000.17    200.89 o 
   8   4  14     8302.29     8345.19    152.02 o 
  10   4  14      345.07      267.15    108.79 o 
  12   4  14      449.16      359.01     88.29 o 
 -19   5  14     9289.13     8906.17    162.22 o 
 -17   5  14    11679.34    11588.48    144.33 o 
 -15   5  14     3169.09     3564.16     87.06 o 
 -13   5  14     5370.31     5190.67     66.67 o 
 -11   5  14       87.25       11.14     18.39 o 
  -9   5  14    11809.55    11602.15    113.63 o 
  -7   5  14    10038.23     9996.99    101.55 o 
  -5   5  14    49956.21    50653.03    367.27 o 
  -3   5  14    31206.58    30217.36    267.45 o 
  -1   5  14    25427.28    25292.89    321.02 o 
   1   5  14     5155.83     4967.90    107.68 o 
   3   5  14      388.22      274.60     72.22 o 
   5   5  14     1438.05     1460.58     82.58 o 
   7   5  14     8354.73     8228.47    149.81 o 
   9   5  14    15561.10    15326.33    302.52 o 
  11   5  14     7987.07     8282.90    162.03 o 
 -18   6  14     1565.52     1605.41     68.00 o 
 -16   6  14     3096.64     3034.75     69.28 o 
 -14   6  14    15643.30    15988.25    138.50 o 
 -12   6  14    20743.49    20651.37    242.33 o 
 -10   6  14    34141.79    33849.71    241.73 o 
  -8   6  14    20459.26    20133.05    156.92 o 
  -6   6  14     1747.71     1639.27     52.57 o 
  -4   6  14     2910.35     2892.17     60.28 o 
  -2   6  14     6257.70     6199.20    101.53 o 
   0   6  14    25432.35    24878.74    319.03 o 
   2   6  14    31809.61    31396.70    342.42 o 
   4   6  14    12072.68    11956.59    167.16 o 
   6   6  14     5285.60     5579.83     95.44 o 
   8   6  14     4076.01     4171.70    108.92 o 
  10   6  14     2098.49     1980.08     83.44 o 
  12   6  14       21.84      -22.68     73.02 o 
 -17   7  14     6832.14     7043.14    108.66 o 
 -15   7  14     7706.32     7736.27     88.93 o 
 -13   7  14     2939.88     2864.22     74.31 o 
 -11   7  14      791.00      691.10     31.20 o 
  -9   7  14     6710.10     6530.91     74.49 o 
  -7   7  14     3878.41     3778.49     54.12 o 
  -5   7  14    16345.80    16342.37    133.24 o 
  -3   7  14    45213.97    45124.48    440.35 o 
  -1   7  14    42649.91    40339.30   2141.93 o 
   1   7  14     6314.53     6157.28     98.96 o 
   3   7  14      273.85      260.93     33.89 o 
   5   7  14      176.47      123.20     42.46 o 
   7   7  14    11036.81    10770.69    182.28 o 
   9   7  14    13409.45    13154.78    214.34 o 
  11   7  14    13100.65    12883.05    218.81 o 
 -18   8  14       90.48       90.17     30.69 o 
 -16   8  14     2417.98     2679.92     54.38 o 
 -14   8  14    13048.86    13026.63    132.98 o 
 -12   8  14    24496.36    24248.32    187.50 o 
 -10   8  14    38053.61    37498.15    266.20 o 
  -8   8  14    21951.51    22616.60    175.01 o 
  -6   8  14      802.02      788.35     32.15 o 
  -4   8  14     4033.94     3972.80     81.95 o 
  -2   8  14     4100.97     4017.95     82.59 o 
   0   8  14     9745.59     9618.88    135.47 o 
   2   8  14     8758.31     8705.77    122.73 o 
   4   8  14    19233.37    18521.64    207.54 o 
   6   8  14    10568.36    10235.14    176.27 o 
   8   8  14     6574.38     6687.89    142.91 o 
  10   8  14     1053.00     1095.03    103.77 o 
 -17   9  14     4358.98     4463.89     70.98 o 
 -15   9  14     5867.00     5551.01     82.50 o 
 -13   9  14     3734.53     3499.97     67.17 o 
 -11   9  14       74.37       71.43     19.48 o 
  -9   9  14     4859.93     4580.45     63.49 o 
  -7   9  14    15763.93    16157.85    135.91 o 
  -5   9  14     8421.38     8403.51    107.81 o 
  -3   9  14    16975.90    16682.74    199.91 o 
  -1   9  14    25960.23    25406.54    443.60 o 
   1   9  14    22359.38    22151.02    221.71 o 
   3   9  14     4598.98     4379.99     85.39 o 
   5   9  14     1025.23      922.75     66.11 o 
   7   9  14    11592.64    10873.83    188.32 o 
   9   9  14    17863.64    17589.87    267.20 o 
  11   9  14     6989.34     7275.74    160.69 o 
 -16  10  14     3984.00     3959.46     72.45 o 
 -14  10  14     8528.45     8656.57     97.10 o 
 -12  10  14    37715.71    37338.28    269.12 o 
 -10  10  14    36717.34    36868.02    241.65 o 
  -8  10  14    12381.83    12322.41    114.63 o 
  -6  10  14      233.06      202.76     28.35 o 
  -4  10  14     4945.68     4586.90    129.94 o 
  -2  10  14      433.63      385.22     44.21 o 
   0  10  14    14594.42    14083.90    151.66 o 
   2  10  14    19479.10    19287.06    190.67 o 
   4  10  14     5979.86     5818.37    143.10 o 
   6  10  14     5863.52     6007.40    133.25 o 
   8  10  14     2605.03     2734.64    271.77 o 
  10  10  14      577.42      658.57     65.69 o 
 -15  11  14     4020.10     4054.71     67.19 o 
 -13  11  14      518.67      544.56     30.82 o 
 -11  11  14      297.98      345.80     26.26 o 
  -9  11  14     1111.12     1140.27     48.68 o 
  -7  11  14     9363.90     8966.90    118.43 o 
  -5  11  14     2201.93     2082.61     56.22 o 
  -3  11  14    39164.16    39306.46    406.77 o 
  -1  11  14    24501.35    24266.09    269.95 o 
   1  11  14     4857.53     4752.02     80.23 o 
   3  11  14     2084.81     2046.71     62.81 o 
   5  11  14     2237.95     2110.91     82.19 o 
   7  11  14     7384.55     7078.38    151.14 o 
   9  11  14     9553.00     9789.75    188.79 o 
 -14  12  14     7636.31     7320.64    206.05 o 
 -12  12  14    14493.60    14656.69    148.49 o 
 -10  12  14    13187.94    13541.63    187.89 o 
  -8  12  14     7030.34     6836.85    125.50 o 
  -6  12  14    18758.99    18541.47    193.40 o 
  -4  12  14     1606.13     1587.41     55.02 o 
  -2  12  14    12851.81    12257.42    201.88 o 
   0  12  14    18223.99    17579.42    230.04 o 
   2  12  14     7499.05     7374.14    159.32 o 
   4  12  14     3567.64     3681.97    105.10 o 
   6  12  14     6603.14     6529.52    144.86 o 
   8  12  14     3569.74     3743.41    143.52 o 
 -15  13  14     1106.48     1049.50     46.81 o 
 -13  13  14       10.55       40.31     29.74 o 
 -11  13  14      142.96      179.72     32.43 o 
  -9  13  14      206.68      194.45     32.67 o 
  -7  13  14     4068.76     4152.47     81.13 o 
  -5  13  14    34201.22    33574.49    307.38 o 
  -3  13  14    10601.59    10360.32    174.09 o 
  -1  13  14    11934.89    11789.16    149.47 o 
   1  13  14     6377.86     6547.85     98.31 o 
   3  13  14        7.43      -55.43     36.95 o 
   5  13  14     1149.82     1035.41     80.55 o 
   7  13  14     2412.28     2477.74     95.73 o 
 -14  14  14     7791.39     8002.38    161.91 o 
 -12  14  14    10578.90    10335.13    142.67 o 
 -10  14  14    13092.85    13317.76    163.32 o 
  -8  14  14     7403.11     7551.95    101.19 o 
  -6  14  14     2035.92     1996.83     61.31 o 
  -4  14  14       27.18       28.41     29.29 o 
  -2  14  14     5712.59     5486.01     92.66 o 
   0  14  14     8233.89     8037.21    112.17 o 
   2  14  14    10597.58    10512.93    197.92 o 
   4  14  14     9167.42     8959.32    175.48 o 
   6  14  14     3544.53     3558.53    111.63 o 
 -11  15  14       85.92       39.24     30.90 o 
  -9  15  14     3463.14     3577.99     80.84 o 
  -7  15  14     6317.57     6159.90    103.83 o 
  -5  15  14    12190.33    12222.05    152.34 o 
  -3  15  14     9046.48     9265.88    126.71 o 
  -1  15  14     6281.86     6263.24    103.34 o 
   1  15  14     5696.19     5305.44    131.04 o 
   3  15  14      417.97      467.49     56.53 o 
   5  15  14      543.56      382.39     55.84 o 
 -10  16  14     4231.85     4259.87     90.55 o 
  -8  16  14     8297.97     8202.45    141.03 o 
  -6  16  14     2609.24     2784.12     72.69 o 
  -4  16  14      777.78      829.14     52.58 o 
  -2  16  14     2126.72     2216.11     56.36 o 
   0  16  14     3206.80     3185.80     79.84 o 
   2  16  14     5968.80     5550.81    138.00 o 
   4  16  14     9713.11     9433.87    187.67 o 
  -9  17  14     1113.35     1317.76     59.37 o 
  -7  17  14    10051.68    10093.62    141.94 o 
  -5  17  14    12866.77    12728.05    161.36 o 
  -3  17  14     6184.35     6384.27     94.00 o 
  -1  17  14     3582.99     3598.57     70.48 o 
   1  17  14      528.63      603.51     62.22 o 
  -6  18  14     2109.75     1991.60     78.90 o 
  -4  18  14        0.81        0.45     25.71 o 
  -2  18  14       63.76       68.87     28.67 o 
 -19   1  15      233.51      437.58     65.65 o 
 -17   1  15        7.69       -1.01     48.93 o 
 -15   1  15      178.66      120.69     31.64 o 
 -13   1  15     1190.31      917.40     51.49 o 
 -11   1  15     9752.68     9702.73    138.90 o 
  -9   1  15      214.62      161.72     30.79 o 
  -7   1  15        4.79      -26.98     29.84 o 
  -5   1  15     1618.99     1521.13     78.77 o 
  -3   1  15      193.23      194.81     25.28 o 
  -1   1  15        5.51       32.86     18.41 o 
   1   1  15     1954.00     2035.84     54.30 o 
   3   1  15     6328.83     6712.47     98.00 o 
   5   1  15      130.50       68.59     23.34 o 
   7   1  15       81.09       57.15     31.69 o 
   9   1  15      228.76      132.79     46.88 o 
 -18   2  15      206.18      268.89     75.74 o 
 -16   2  15     1703.74     1766.80     71.46 o 
 -14   2  15      609.85      625.71     41.59 o 
 -12   2  15        5.49        9.53     49.58 o 
 -10   2  15    10543.55    10445.16    145.18 o 
  -8   2  15     1752.69     1736.64     46.87 o 
  -6   2  15     8182.81     8177.32     86.87 o 
  -4   2  15       10.21       33.30     23.81 o 
  -2   2  15     2905.20     2707.24     63.69 o 
   0   2  15        8.07       36.87     22.16 o 
   2   2  15      113.52      136.89     88.48 o 
   4   2  15       32.14       14.80     21.40 o 
   6   2  15     3690.12     3901.49     82.26 o 
   8   2  15       14.46      -35.08     23.39 o 
  10   2  15      109.93       -5.27     55.23 o 
 -19   3  15        0.03       27.44     52.47 o 
 -17   3  15     1187.12     1179.44     61.42 o 
 -15   3  15     3272.68     3217.96     83.32 o 
 -13   3  15     1547.74     1440.95     67.82 o 
 -11   3  15      246.52      166.42     32.36 o 
  -9   3  15       77.58       89.14     19.68 o 
  -7   3  15      155.95      151.59     20.60 o 
  -5   3  15     1863.05     1810.22     42.14 o 
  -3   3  15     5038.15     4869.00     85.95 o 
  -1   3  15     1231.00     1283.04     50.70 o 
   1   3  15      846.39      791.55     45.41 o 
   3   3  15     7406.56     7440.59     96.90 o 
   5   3  15      112.15      111.14     28.63 o 
   7   3  15      136.51      106.28     41.42 o 
   9   3  15      595.14      479.33     48.38 o 
  11   3  15     1390.82     1478.30    125.53 o 
 -18   4  15      261.21      325.02     42.93 o 
 -16   4  15     1054.24     1032.53     58.65 o 
 -14   4  15       47.64       35.37     31.28 o 
 -12   4  15      292.27      234.97     31.77 o 
 -10   4  15     4477.66     4386.35     64.20 o 
  -8   4  15     4966.69     4813.78     66.24 o 
  -6   4  15       59.47      -15.37     18.25 o 
  -4   4  15    22914.22    22869.97    214.77 o 
  -2   4  15     3596.50     3513.42     74.69 o 
   0   4  15     2599.22     2673.64     67.44 o 
   2   4  15      888.25      845.68     55.52 o 
   4   4  15     1690.08     1866.14     58.21 o 
   6   4  15     4474.61     4580.61     87.51 o 
   8   4  15      801.25      896.20     62.16 o 
  10   4  15     2670.41     2528.56     89.67 o 
 -17   5  15     1114.09     1266.35     63.66 o 
 -15   5  15     1468.49     1461.72     63.33 o 
 -13   5  15     5874.02     5438.00    233.15 o 
 -11   5  15     5268.77     5114.29     65.33 o 
  -9   5  15        1.33        5.34     19.24 o 
  -7   5  15     3534.78     3601.70     57.91 o 
  -5   5  15     2935.63     2887.11     52.89 o 
  -3   5  15     1982.08     1895.29     59.79 o 
  -1   5  15       47.00       79.92     27.69 o 
   1   5  15       80.59       32.25     31.81 o 
   3   5  15       68.03       38.69     44.34 o 
   5   5  15      868.50      864.02     48.21 o 
   7   5  15       52.43       57.93     37.08 o 
   9   5  15      842.12      810.07     61.94 o 
  11   5  15     1579.79     1726.70    232.02 o 
 -18   6  15     1074.94     1277.33     64.72 o 
 -16   6  15       44.50       39.52     33.62 o 
 -14   6  15       24.87       40.24     33.10 o 
 -12   6  15      476.59      487.74     27.76 o 
 -10   6  15      853.89      759.84     32.34 o 
  -8   6  15       12.01       18.26     41.38 o 
  -6   6  15     2406.41     2463.85     50.02 o 
  -4   6  15      147.35       90.36     25.44 o 
  -2   6  15     1666.78     1558.66     50.63 o 
   0   6  15    11906.04    11572.58    183.00 o 
   2   6  15     3790.61     3683.61     76.08 o 
   4   6  15     5521.02     5410.46    127.86 o 
   6   6  15     7401.63     7480.69    144.22 o 
   8   6  15     4456.20     4551.99    165.28 o 
  10   6  15        5.23      -64.02     42.68 o 
 -17   7  15      589.04      575.50     49.40 o 
 -15   7  15     3648.25     3468.47     90.13 o 
 -13   7  15    10003.26    10192.20    115.23 o 
 -11   7  15      839.01      786.39     33.77 o 
  -9   7  15     2294.92     2260.29     45.92 o 
  -7   7  15      737.58      674.40     29.62 o 
  -5   7  15     9192.98     9019.01     99.73 o 
  -3   7  15     3222.38     3049.33     92.46 o 
  -1   7  15        6.46      -20.31     26.19 o 
   1   7  15        3.21      -13.01     24.31 o 
   3   7  15      317.36      324.12     34.27 o 
   5   7  15      292.78      237.33     33.16 o 
   7   7  15      107.89      188.82     43.31 o 
   9   7  15     1527.63     1530.96     95.61 o 
  11   7  15      748.73      756.58    102.72 o 
 -16   8  15      180.78      261.88     33.94 o 
 -14   8  15       48.25       56.64     25.87 o 
 -12   8  15      941.86      995.12     42.43 o 
 -10   8  15      526.80      496.90     28.31 o 
  -8   8  15      263.07      207.67     23.01 o 
  -6   8  15      693.79      632.50     32.45 o 
  -4   8  15     3657.57     3415.57     69.00 o 
  -2   8  15     2106.56     2040.07     62.91 o 
   0   8  15     1370.65     1391.63     56.11 o 
   2   8  15        8.50      -24.51     30.93 o 
   4   8  15      957.02      921.35     50.01 o 
   6   8  15      989.27      993.13     65.47 o 
   8   8  15     4380.05     4781.49    123.68 o 
  10   8  15     3334.27     3178.89    106.94 o 
 -17   9  15      174.42      105.99     31.65 o 
 -15   9  15     1571.76     1546.61     47.27 o 
 -13   9  15     4219.60     4419.95     66.02 o 
 -11   9  15     7128.74     6874.38     82.15 o 
  -9   9  15        2.88      -28.53     19.02 o 
  -7   9  15        0.84      -30.57     20.38 o 
  -5   9  15        7.85      -31.42     20.94 o 
  -3   9  15     1439.46     1340.57     56.25 o 
  -1   9  15     2297.15     1993.78    149.72 o 
   1   9  15       12.35       -4.00     24.06 o 
   3   9  15     4733.36     4475.68     87.68 o 
   5   9  15      846.46      813.65     59.69 o 
   7   9  15      976.90      944.02     82.01 o 
   9   9  15      115.85      122.15     48.07 o 
 -16  10  15      227.99      258.13     28.68 o 
 -14  10  15      330.81      354.75     28.83 o 
 -12  10  15       35.88       62.66     22.34 o 
 -10  10  15     3464.95     3195.39     56.51 o 
  -8  10  15     2581.29     2293.58     54.06 o 
  -6  10  15     1590.55     1567.37     46.66 o 
  -4  10  15     2143.28     2070.58     66.46 o 
  -2  10  15     5789.93     5546.83    123.62 o 
   0  10  15      291.09      296.79     31.31 o 
   2  10  15       88.53       24.88     49.06 o 
   4  10  15       92.25       23.19     36.30 o 
   6  10  15     1792.12     1787.08     80.60 o 
   8  10  15     1947.70     1939.30     88.70 o 
 -15  11  15     3256.68     3439.39     63.22 o 
 -13  11  15      966.50      982.19     38.58 o 
 -11  11  15       38.33       37.27     27.65 o 
  -9  11  15     1876.57     1824.00     51.18 o 
  -7  11  15      608.14      552.03     38.54 o 
  -5  11  15      183.99      202.32     28.88 o 
  -3  11  15      417.05      336.61     47.00 o 
  -1  11  15     1848.34     1785.74     64.21 o 
   1  11  15     2270.10     2384.13     60.25 o 
   3  11  15     2005.34     1912.57     79.39 o 
   5  11  15     3298.70     3278.14    134.11 o 
   7  11  15      184.80      277.51     51.09 o 
 -14  12  15     1048.23     1168.20     42.99 o 
 -12  12  15     1446.83     1560.51     57.81 o 
 -10  12  15     1908.01     1892.73     70.46 o 
  -8  12  15     8144.32     8099.43    115.86 o 
  -6  12  15      947.37      817.30     45.69 o 
  -4  12  15     6808.69     6569.73    101.17 o 
  -2  12  15      273.04      338.26     38.95 o 
   0  12  15      297.00      348.20     54.48 o 
   2  12  15     1473.18     1417.98     51.59 o 
   4  12  15      110.33       60.65     43.73 o 
   6  12  15       33.69        6.97     41.88 o 
   8  12  15       18.62       -7.13     50.21 o 
 -13  13  15      811.95      900.32     58.16 o 
 -11  13  15     1501.82     1664.50     69.58 o 
  -9  13  15     2178.73     2239.14     64.89 o 
  -7  13  15     5208.16     5198.08     91.80 o 
  -5  13  15     2139.81     2111.46     63.04 o 
  -3  13  15       10.76       -0.22     22.14 o 
  -1  13  15     6819.69     6863.08    103.19 o 
   1  13  15    13871.35    13742.78    264.11 o 
   3  13  15     2982.35     2966.44     99.50 o 
   5  13  15     3324.46     3296.91    187.87 o 
   7  13  15     1924.13     1913.22     89.82 o 
 -12  14  15     1493.01     1405.73     58.58 o 
 -10  14  15     6531.65     6231.72    120.00 o 
  -8  14  15     7504.11     7751.41    104.54 o 
  -6  14  15     8150.19     8299.67    120.84 o 
  -4  14  15      153.19       76.93     30.68 o 
  -2  14  15     1142.15     1076.35     44.65 o 
   0  14  15      731.87      722.92     42.38 o 
   2  14  15     1429.24     1379.07     77.70 o 
   4  14  15        7.64      -57.76     38.51 o 
   6  14  15      213.73       68.77     48.54 o 
 -11  15  15     2366.30     2276.77     70.35 o 
  -9  15  15     1004.66     1024.84     53.92 o 
  -7  15  15     2256.80     2450.93     70.25 o 
  -5  15  15     2269.69     2173.63     66.12 o 
  -3  15  15      455.81      463.54     39.30 o 
  -1  15  15     2930.51     2889.55     70.09 o 
   1  15  15     8627.90     8474.81    172.01 o 
   3  15  15    10691.00    10401.80    196.36 o 
 -10  16  15     5728.92     6086.73    109.60 o 
  -8  16  15     5795.00     5895.88    107.56 o 
  -6  16  15     5901.66     5664.94    102.42 o 
  -4  16  15     2381.38     2358.70     77.70 o 
  -2  16  15       66.64       56.52     27.05 o 
   0  16  15        7.55      -10.35     42.35 o 
   2  16  15       38.73        9.73     46.45 o 
  -7  17  15      109.39      150.46     35.50 o 
  -5  17  15     1503.62     1652.13     62.82 o 
  -3  17  15       62.21       -9.52     26.77 o 
  -1  17  15     3506.10     3534.53     81.06 o 
 -18   0  16    10058.29    10111.72    298.76 o 
 -16   0  16     9015.53     8978.05    371.56 o 
 -14   0  16     9993.41    10110.99    395.41 o 
 -12   0  16    36980.18    36071.37    625.55 o 
 -10   0  16     1574.52     1543.16    103.35 o 
  -8   0  16     5714.91     5490.19    171.14 o 
  -6   0  16      316.36      288.71     60.25 o 
  -4   0  16     9894.36     9770.28    237.67 o 
  -2   0  16    27278.12    27261.24    337.90 o 
   0   0  16    47665.82    48574.40    562.14 o 
   2   0  16    97463.98   100772.02    969.89 o 
   4   0  16     6555.60     6929.40    105.29 o 
   6   0  16      229.41      187.44     49.17 o 
   8   0  16     7028.52     7212.61    155.24 o 
 -19   1  16    10122.54     9877.62    211.84 o 
 -17   1  16     2598.87     2646.80    166.12 o 
 -15   1  16        4.63      -16.67     27.73 o 
 -13   1  16     6358.16     6063.58    108.76 o 
 -11   1  16    34577.38    34189.90    353.46 o 
  -9   1  16    18332.33    18230.91    216.20 o 
  -7   1  16    22879.76    22093.76    297.64 o 
  -5   1  16    14805.59    14646.29    220.28 o 
  -3   1  16     4960.43     4821.94     85.53 o 
  -1   1  16      469.51      307.40     42.10 o 
   1   1  16     1015.73     1090.06     45.33 o 
   3   1  16     8300.88     8445.27     94.23 o 
   5   1  16     9275.86     9542.84    103.37 o 
   7   1  16     6059.71     6439.10    113.41 o 
   9   1  16     3392.15     3927.05    117.46 o 
 -18   2  16     7485.51     7152.62    173.35 o 
 -16   2  16    10776.26    10664.96    204.27 o 
 -14   2  16    12299.77    12493.24    168.80 o 
 -12   2  16     6150.44     6029.51    109.09 o 
 -10   2  16    17168.17    16788.87    205.01 o 
  -8   2  16      283.86      183.66     34.01 o 
  -6   2  16      512.13      451.83     50.84 o 
  -4   2  16     7612.42     7335.58    109.11 o 
  -2   2  16    26616.14    26391.96    274.28 o 
   0   2  16    32378.13    32954.13    332.04 o 
   2   2  16    15355.18    15747.09    141.29 o 
   4   2  16    16511.83    17011.36    152.15 o 
   6   2  16      643.04      665.24     38.05 o 
   8   2  16      345.55      422.29     91.64 o 
  10   2  16     6451.70     6811.58    228.88 o 
 -17   3  16     2523.95     2331.19     77.07 o 
 -15   3  16       47.26       29.48     33.22 o 
 -13   3  16     5601.45     5665.02    105.72 o 
 -11   3  16    17839.56    17788.75    214.96 o 
  -9   3  16    41652.17    40866.43    409.93 o 
  -7   3  16    24959.88    25104.73    229.47 o 
  -5   3  16    25894.77    26197.12    230.71 o 
  -3   3  16     1135.10      994.98     66.66 o 
  -1   3  16      140.95       13.76     28.22 o 
   1   3  16      644.33      542.91     41.13 o 
   3   3  16     2138.81     2286.13     56.41 o 
   5   3  16    10784.81    11199.23    129.16 o 
   7   3  16    11331.85    11856.43    136.93 o 
   9   3  16    18865.45    19479.87    724.51 o 
  11   3  16     6254.58     6801.54    235.16 o 
 -18   4  16     6410.90     6498.40    126.54 o 
 -16   4  16    10556.84    10808.53    164.83 o 
 -14   4  16    14092.50    14213.54    163.03 o 
 -12   4  16    14486.68    14295.28    185.33 o 
 -10   4  16    14424.75    14629.85    187.53 o 
  -8   4  16     1912.87     1893.44     45.86 o 
  -6   4  16     4136.67     4200.77     63.26 o 
  -4   4  16    20894.46    20827.89    202.55 o 
  -2   4  16    25209.51    24977.23    265.32 o 
   0   4  16    24149.73    24188.19    260.54 o 
   2   4  16    17054.90    17272.00    171.95 o 
   4   4  16     8307.18     8451.11    108.45 o 
   6   4  16     1902.90     1907.06     83.07 o 
   8   4  16      317.18      387.55     63.60 o 
  10   4  16     3901.92     3816.48    175.74 o 
 -17   5  16     3115.31     3281.92     90.93 o 
 -15   5  16        2.04      -27.13     31.85 o 
 -13   5  16     4528.34     4585.34     96.09 o 
 -11   5  16     4301.88     4289.88     79.23 o 
  -9   5  16    23135.24    23336.99    195.60 o 
  -7   5  16    32406.75    32835.29    257.23 o 
  -5   5  16    11137.57    10605.65    110.30 o 
  -3   5  16    14619.66    14658.94    158.16 o 
  -1   5  16       68.17      -22.66     53.67 o 
   1   5  16      338.90      354.84     31.92 o 
   3   5  16     5422.72     5438.76    115.10 o 
   5   5  16    14890.25    15126.75    210.62 o 
   7   5  16    16745.34    17156.86    250.27 o 
   9   5  16     5160.25     5506.92    159.21 o 
 -18   6  16     6051.86     5965.78    122.50 o 
 -16   6  16    12603.07    12549.24    184.28 o 
 -14   6  16    20233.13    20376.17    306.70 o 
 -12   6  16    11286.33    11377.05    139.73 o 
 -10   6  16     1301.95     1159.69     37.40 o 
  -8   6  16     1022.16      917.31     37.99 o 
  -6   6  16     1205.55     1220.54     40.96 o 
  -4   6  16    14998.13    14821.80    160.72 o 
  -2   6  16    27621.96    27867.91    258.08 o 
   0   6  16    23913.31    23765.43    315.68 o 
   2   6  16     7761.83     7938.74    118.42 o 
   4   6  16     7738.03     7851.80    119.78 o 
   6   6  16     1651.24     1553.18     74.26 o 
   8   6  16      327.47      282.62     79.92 o 
  10   6  16      559.53      543.82     74.27 o 
 -17   7  16      572.21      593.35     51.85 o 
 -15   7  16        9.59      -11.99     26.30 o 
 -13   7  16      822.99      867.46     47.03 o 
 -11   7  16     4042.68     4154.90     61.95 o 
  -9   7  16    15951.82    16042.67    137.65 o 
  -7   7  16    23699.83    23704.25    183.14 o 
  -5   7  16    23489.97    23607.63    200.55 o 
  -3   7  16    17235.64    17057.54    178.82 o 
  -1   7  16     1337.15     1251.26     67.41 o 
   1   7  16     1631.44     1638.64     57.26 o 
   3   7  16    10688.32    10828.49    146.32 o 
   5   7  16     8846.25     9104.42    132.55 o 
   7   7  16    15557.38    16037.01    351.90 o 
   9   7  16    14773.81    14575.10    325.54 o 
 -16   8  16    17278.21    18484.68    295.95 o 
 -14   8  16    19653.77    19891.88    244.24 o 
 -12   8  16    25427.53    24647.60    195.30 o 
 -10   8  16     1061.23     1031.71     37.78 o 
  -8   8  16      707.05      659.41     30.58 o 
  -6   8  16     5891.61     5781.51     80.20 o 
  -4   8  16    11530.45    11113.84    134.74 o 
  -2   8  16    12275.14    12248.20    164.84 o 
   0   8  16    11148.36    11061.80    184.23 o 
   2   8  16    13995.63    13676.16    171.25 o 
   4   8  16     2316.80     2223.16     66.98 o 
   6   8  16     2089.07     2134.09     86.80 o 
   8   8  16      495.05      489.35     66.53 o 
 -15   9  16      106.14       92.35     33.19 o 
 -13   9  16      324.28      396.98     32.78 o 
 -11   9  16     7964.73     7825.57     89.60 o 
  -9   9  16    19118.77    19208.08    176.06 o 
  -7   9  16    20843.21    21023.73    187.45 o 
  -5   9  16    16672.01    16568.30    157.22 o 
  -3   9  16    12034.21    11847.91    163.39 o 
  -1   9  16     3338.42     3339.90     96.90 o 
   1   9  16      853.94      778.48     48.00 o 
   3   9  16     6412.37     6284.49    107.43 o 
   5   9  16    14623.08    14644.83    586.01 o 
   7   9  16    18172.91    18545.95    277.13 o 
   9   9  16    11405.00    11860.02    288.51 o 
 -16  10  16    16240.15    16633.06    229.81 o 
 -14  10  16    26315.15    26267.04    294.25 o 
 -12  10  16     4576.25     4902.81     79.41 o 
 -10  10  16     1510.83     1401.50     46.77 o 
  -8  10  16     2379.55     2288.90     55.71 o 
  -6  10  16     4722.25     4772.77     75.49 o 
  -4  10  16     5525.52     5638.00     90.88 o 
  -2  10  16     8565.46     8495.14    160.18 o 
   0  10  16     8822.42     8786.75    115.80 o 
   2  10  16     2207.33     2164.59     65.91 o 
   4  10  16     5164.30     5108.42    125.37 o 
   6  10  16     2722.99     2843.42     99.41 o 
   8  10  16      132.38      158.09     87.24 o 
 -15  11  16      119.45      146.43     27.19 o 
 -13  11  16      952.09      937.55     44.50 o 
 -11  11  16     6861.12     6762.04    106.47 o 
  -9  11  16     4044.09     4105.41     72.28 o 
  -7  11  16    10890.47    10911.57    122.57 o 
  -5  11  16    31409.14    31338.00    292.97 o 
  -3  11  16     6161.34     6185.97    153.94 o 
  -1  11  16     7178.82     7319.82    124.13 o 
   1  11  16     3445.48     3162.55     69.73 o 
   3  11  16     6397.43     6456.80    141.44 o 
   5  11  16    13129.11    13442.96    224.16 o 
   7  11  16    13643.06    13804.36    415.71 o 
 -14  12  16    10813.57    11383.66    163.04 o 
 -12  12  16     4409.58     4372.07     88.05 o 
 -10  12  16     3750.08     3545.54     78.03 o 
  -8  12  16       58.92       37.37     23.93 o 
  -6  12  16     2687.80     2599.45     69.71 o 
  -4  12  16     7312.24     7271.87    108.74 o 
  -2  12  16    17081.89    16536.69    211.07 o 
   0  12  16    13260.77    12947.13    176.78 o 
   2  12  16    10034.39     9947.00    182.79 o 
   4  12  16     1570.62     1636.62     82.11 o 
   6  12  16      488.36      462.19     59.59 o 
 -13  13  16      485.70      526.20     43.18 o 
 -11  13  16     2104.26     2115.93     77.10 o 
  -9  13  16     8618.21     8791.20    126.40 o 
  -7  13  16    17622.08    17804.36    189.74 o 
  -5  13  16     4751.24     4819.28     89.96 o 
  -3  13  16    16729.57    16735.29    218.13 o 
  -1  13  16      644.46      654.08     42.02 o 
   1  13  16      817.55      655.08     43.79 o 
   3  13  16     8989.29     8772.84    174.87 o 
   5  13  16     8455.43     8594.68    204.82 o 
 -12  14  16     5251.06     5313.91    118.81 o 
 -10  14  16     2636.58     2671.16     73.21 o 
  -8  14  16      123.72       86.96     29.57 o 
  -6  14  16     2010.47     2020.42     64.41 o 
  -4  14  16     5045.66     5033.51     93.41 o 
  -2  14  16     5903.11     5916.19     88.20 o 
   0  14  16     6535.32     6397.28    102.58 o 
   2  14  16     6773.60     6707.43    216.95 o 
   4  14  16     2150.04     2279.79     95.39 o 
  -9  15  16    11003.93    11310.13    152.72 o 
  -7  15  16    13301.24    13968.70    192.95 o 
  -5  15  16    13007.64    13217.93    189.39 o 
  -3  15  16     1620.31     1622.97     65.89 o 
  -1  15  16      271.77      166.37     34.20 o 
   1  15  16       14.84       21.66     44.82 o 
  -8  16  16      239.84      272.71     39.23 o 
  -6  16  16      880.68      910.79     51.56 o 
  -4  16  16     5720.61     6004.68    166.22 o 
  -2  16  16     3973.97     4089.00     76.70 o 
   0  16  16     9951.98     9594.32    190.42 o 
 -17   1  17      196.50      172.89     39.73 o 
 -15   1  17      589.13      548.99     43.83 o 
 -13   1  17     2030.79     1854.09     68.13 o 
 -11   1  17     5957.93     5981.89    132.68 o 
  -9   1  17      148.46      129.80     38.90 o 
  -7   1  17       25.33       -6.30     32.69 o 
  -5   1  17      349.22      296.67     41.71 o 
  -3   1  17     1344.27     1287.64     70.57 o 
  -1   1  17      450.39      449.88     58.21 o 
   1   1  17       73.88      158.48     43.85 o 
   3   1  17     3006.68     3024.14     56.63 o 
   5   1  17       42.17       49.01     27.19 o 
   7   1  17        1.82       -3.72     32.95 o 
   9   1  17        6.91      -53.14     66.95 o 
 -18   2  17        3.70       27.62     74.48 o 
 -16   2  17      733.53      719.55     52.68 o 
 -14   2  17      308.68      238.84     38.25 o 
 -12   2  17      686.91      726.98     86.45 o 
 -10   2  17      125.76      171.78     34.88 o 
  -8   2  17      246.13      247.80     41.56 o 
  -6   2  17     1020.90      909.19     90.80 o 
  -4   2  17     1068.59     1032.78     90.80 o 
  -2   2  17       34.21      163.27     29.85 o 
   0   2  17      838.43      969.73     56.37 o 
   2   2  17     3209.09     3367.13     66.87 o 
   4   2  17      883.30      777.13     53.69 o 
   6   2  17     1008.29      902.88    111.23 o 
   8   2  17       12.41     -124.92     92.89 o 
  10   2  17        2.33       42.26     73.22 o 
 -17   3  17      364.32      306.98     43.55 o 
 -15   3  17       95.79       60.99     29.03 o 
 -13   3  17      158.22       88.36     33.79 o 
 -11   3  17     1179.09     1249.68     60.89 o 
  -9   3  17       25.40       68.03     32.00 o 
  -7   3  17     2743.50     2745.25     86.38 o 
  -5   3  17      559.48      547.88     31.94 o 
  -3   3  17       41.95       63.50     27.81 o 
  -1   3  17        7.25        4.85     28.33 o 
   1   3  17        0.02      -50.55     40.65 o 
   3   3  17       19.86      -39.99     33.17 o 
   5   3  17      636.09      693.61     58.16 o 
   7   3  17      426.80      446.37     77.41 o 
   9   3  17      555.99      552.85     69.88 o 
 -18   4  17     1756.29     1908.97     77.14 o 
 -16   4  17      286.55      254.64     51.04 o 
 -14   4  17       52.07       -4.39     28.53 o 
 -12   4  17       94.68       42.49     44.24 o 
 -10   4  17      892.65      875.43     51.56 o 
  -8   4  17       36.76       37.78     31.76 o 
  -6   4  17     1581.06     1498.60     42.75 o 
  -4   4  17        3.27        0.21     26.76 o 
  -2   4  17     1225.81     1228.77     71.24 o 
   0   4  17      319.26      291.94     35.29 o 
   2   4  17      645.01      694.37     61.78 o 
   4   4  17     7713.70     8068.23    140.99 o 
   6   4  17     1474.09     1572.95     67.04 o 
   8   4  17        2.23      -65.75     43.83 o 
 -17   5  17      805.68      930.31     60.57 o 
 -15   5  17     2841.65     2697.08     82.68 o 
 -13   5  17     1865.82     1863.50     59.26 o 
 -11   5  17      166.50      106.92     29.16 o 
  -9   5  17     1411.61     1325.45     60.73 o 
  -7   5  17     1254.06     1183.32     41.11 o 
  -5   5  17      960.97     1038.31     51.28 o 
  -3   5  17     1578.26     1442.85     68.22 o 
  -1   5  17      413.48      271.40     36.10 o 
   1   5  17      540.10      537.44     35.20 o 
   3   5  17      256.96      211.79     30.42 o 
   5   5  17       25.12       53.48     41.60 o 
   7   5  17      172.82      178.84     44.34 o 
   9   5  17      128.75       14.23     69.88 o 
 -16   6  17       52.95       76.98     38.85 o 
 -14   6  17        9.67        1.95     34.38 o 
 -12   6  17     1818.09     1637.15     56.52 o 
 -10   6  17      281.90      240.52     32.83 o 
  -8   6  17       76.39       38.94     22.69 o 
  -6   6  17        4.54      -31.67     21.11 o 
  -4   6  17     4812.34     4752.34     83.06 o 
  -2   6  17     2320.46     2343.21     69.05 o 
   0   6  17       65.38       51.66     41.07 o 
   2   6  17      391.66      425.41     37.37 o 
   4   6  17     6660.27     6816.11    112.99 o 
   6   6  17     1331.24     1501.10     85.36 o 
   8   6  17      358.47      386.38     54.16 o 
 -17   7  17      793.66      791.83     57.44 o 
 -15   7  17      537.36      443.47     47.29 o 
 -13   7  17      834.18      933.26     56.70 o 
 -11   7  17     1710.73     1710.64     56.89 o 
  -9   7  17     2277.62     2256.37     47.92 o 
  -7   7  17     1713.11     1713.00     48.16 o 
  -5   7  17     1135.27     1066.18     42.25 o 
  -3   7  17     1276.32     1266.79     51.77 o 
  -1   7  17      351.02      324.06     37.65 o 
   1   7  17       38.56      -23.39     26.57 o 
   3   7  17        5.51      -18.16     28.39 o 
   5   7  17      305.84      323.36     48.91 o 
   7   7  17       18.00      -12.89     42.36 o 
 -16   8  17       55.63      171.57     41.59 o 
 -14   8  17      266.63      235.22     42.58 o 
 -12   8  17      837.18      888.30     46.23 o 
 -10   8  17      138.86      103.98     23.60 o 
  -8   8  17     2465.62     2412.08     55.70 o 
  -6   8  17      120.71      117.63     26.45 o 
  -4   8  17     1867.30     1937.50     59.43 o 
  -2   8  17      537.65      470.79     37.80 o 
   0   8  17      240.09      225.23     42.90 o 
   2   8  17      222.35      220.17     34.88 o 
   4   8  17      926.03      976.49     53.69 o 
   6   8  17     2597.90     2720.90    123.44 o 
   8   8  17     1496.86     1589.02     84.12 o 
 -15   9  17     2523.82     2682.77     87.35 o 
 -13   9  17     1819.55     1680.84     58.64 o 
 -11   9  17      129.45       94.95     23.50 o 
  -9   9  17       10.06      -34.88     23.25 o 
  -7   9  17      318.58      296.19     30.83 o 
  -5   9  17     2630.71     2441.93     57.62 o 
  -3   9  17     3940.62     3855.42     78.56 o 
  -1   9  17      747.51      690.82    107.54 o 
   1   9  17     1110.03     1008.60     52.11 o 
   3   9  17      204.23      185.58     35.61 o 
   5   9  17       18.51       50.66     43.84 o 
   7   9  17      509.07      528.52     72.60 o 
 -14  10  17     1743.05     1880.02     77.02 o 
 -12  10  17      981.81      920.67     48.75 o 
 -10  10  17     1546.80     1460.07     48.96 o 
  -8  10  17     4200.27     4050.63     71.98 o 
  -6  10  17     1752.68     1757.09     52.57 o 
  -4  10  17      327.52      317.92     33.11 o 
  -2  10  17     1306.01     1158.07     82.81 o 
   0  10  17      209.96      145.68     34.52 o 
   2  10  17      907.85      873.29     52.12 o 
   4  10  17      569.05      675.76     61.27 o 
   6  10  17     2124.96     2278.22     93.56 o 
 -13  11  17      491.90      501.95     41.99 o 
 -11  11  17     1100.91      935.73     50.12 o 
  -9  11  17      609.90      589.28     36.90 o 
  -7  11  17      527.40      525.84     47.96 o 
  -5  11  17     2094.76     2061.87     61.48 o 
  -3  11  17      103.02       83.30     34.52 o 
  -1  11  17     2497.82     2466.25     63.82 o 
   1  11  17     1521.55     1558.19     62.03 o 
   3  11  17     2964.44     2945.06    100.34 o 
   5  11  17      299.80      280.42     53.54 o 
 -12  12  17     1504.23     1513.79     59.09 o 
 -10  12  17     4807.36     4911.01     93.31 o 
  -8  12  17     3782.93     3686.41     72.35 o 
  -6  12  17     6752.40     6759.33    109.52 o 
  -4  12  17     1551.35     1382.59     54.71 o 
  -2  12  17      261.29      238.88     39.16 o 
   0  12  17     1243.26     1245.44     52.41 o 
   2  12  17      582.29      542.71     57.75 o 
   4  12  17       40.92       -8.50     91.64 o 
 -11  13  17       16.76      -42.35     29.77 o 
  -9  13  17        8.04      -11.49     37.47 o 
  -7  13  17        7.30      -21.49     22.79 o 
  -5  13  17     2359.70     2308.35     67.71 o 
  -3  13  17     7575.47     7773.59    133.47 o 
  -1  13  17     3634.43     3739.59     79.39 o 
   1  13  17     2706.76     2771.55     71.60 o 
   3  13  17      795.32      912.76     70.94 o 
 -10  14  17     3832.91     4096.26    104.81 o 
  -8  14  17     1669.51     1749.22     57.35 o 
  -6  14  17      908.73      826.10     44.46 o 
  -4  14  17     1663.94     1731.95     62.89 o 
  -2  14  17      340.52      280.34     33.18 o 
   0  14  17     1384.17     1392.29     70.18 o 
   2  14  17     1563.85     1578.11     84.95 o 
  -7  15  17      126.81      104.01     32.26 o 
  -5  15  17       29.28      -35.00     32.06 o 
  -3  15  17     3565.99     3634.46     73.41 o 
  -1  15  17     4682.85     4921.88    100.04 o 
 -16   0  18     3741.10     3798.07    155.65 o 
 -14   0  18      196.77      117.16     62.76 o 
 -12   0  18      174.61       82.01     62.35 o 
 -10   0  18      762.22      713.00     84.10 o 
  -8   0  18     3183.74     3084.23    138.50 o 
  -6   0  18     4330.64     4139.08    155.65 o 
  -4   0  18    18783.98    19504.16    396.25 o 
  -2   0  18    35216.24    34217.74    609.65 o 
   0   0  18    30419.45    29699.56    544.79 o 
   2   0  18     4026.93     4028.69    224.28 o 
   4   0  18     6176.99     5959.82    133.25 o 
   6   0  18     5713.51     6145.66    141.51 o 
   8   0  18    12363.15    13921.08    330.14 o 
 -17   1  18      651.08      590.34     62.12 o 
 -15   1  18    13785.21    14410.52    230.78 o 
 -13   1  18    19307.07    19775.15    286.84 o 
 -11   1  18    35961.00    35372.48    445.88 o 
  -9   1  18    18347.68    17922.73    265.09 o 
  -7   1  18     2985.79     2865.51    157.75 o 
  -5   1  18     1347.05     1125.09     70.42 o 
  -3   1  18     2553.63     2187.93     89.63 o 
  -1   1  18     8432.63     8255.88    162.43 o 
   1   1  18    14591.38    15142.24    234.69 o 
   3   1  18     5996.87     6247.43    111.32 o 
   5   1  18    11513.09    12196.66    145.69 o 
   7   1  18     3646.53     3977.62     99.72 o 
 -16   2  18     5292.20     5179.84    112.76 o 
 -14   2  18     4822.52     4830.02    103.69 o 
 -12   2  18     1370.82     1331.42     64.73 o 
 -10   2  18     1206.27     1143.23     73.23 o 
  -8   2  18     4929.45     4939.57    121.90 o 
  -6   2  18     5928.12     5878.00    147.50 o 
  -4   2  18    14300.24    14116.28    223.38 o 
  -2   2  18    40343.34    39934.86    489.66 o 
   0   2  18    21590.71    22013.68    247.39 o 
   2   2  18     4288.14     4489.33     78.12 o 
   4   2  18       38.35       20.81     25.83 o 
   6   2  18     4177.24     4593.62    100.04 o 
   8   2  18     8551.38     9277.73    187.57 o 
 -17   3  18      502.73      530.51     51.50 o 
 -15   3  18     4627.93     4681.40     89.81 o 
 -13   3  18    24972.21    24721.17    283.71 o 
 -11   3  18    30977.03    30706.71    334.00 o 
  -9   3  18    21358.20    21595.50    254.89 o 
  -7   3  18     4117.34     3925.71    135.57 o 
  -5   3  18      130.82       32.03     41.25 o 
  -3   3  18     2286.42     2036.83     87.71 o 
  -1   3  18    10997.28    11053.83    152.74 o 
   1   3  18     7861.49     8121.75    144.89 o 
   3   3  18    15334.55    15992.54    168.01 o 
   5   3  18     4541.59     5073.26    123.22 o 
   7   3  18     4894.20     5164.47    136.62 o 
 -16   4  18     4343.06     4399.65    105.86 o 
 -14   4  18     4921.11     4719.81    103.28 o 
 -12   4  18     2087.91     2059.24     72.77 o 
 -10   4  18      586.29      559.28     61.48 o 
  -8   4  18    10011.52    10094.43    153.29 o 
  -6   4  18    26065.22    25545.61    344.23 o 
  -4   4  18    21647.88    22194.96    247.66 o 
  -2   4  18    12023.38    12217.44    162.98 o 
   0   4  18     7025.11     6791.81    115.29 o 
   2   4  18     2229.67     2206.82     59.40 o 
   4   4  18      111.26      127.85     41.67 o 
   6   4  18     2362.58     2592.04     65.68 o 
   8   4  18     6620.08     6830.40    268.00 o 
 -17   5  18     4040.90     4327.99    107.85 o 
 -15   5  18     2757.80     2406.14    228.96 o 
 -13   5  18    13537.82    13207.77    160.47 o 
 -11   5  18    14214.65    14635.04    196.06 o 
  -9   5  18    15041.18    15043.31    199.14 o 
  -7   5  18    17051.07    16587.21    281.20 o 
  -5   5  18      797.26      912.73     42.94 o 
  -3   5  18      605.20      592.71     71.06 o 
  -1   5  18     5875.22     5770.26    105.55 o 
   1   5  18    11122.75    11200.66    132.89 o 
   3   5  18    15275.43    15878.03    169.65 o 
   5   5  18     8442.99     8876.10    118.66 o 
   7   5  18     7126.48     7643.23    144.05 o 
 -16   6  18     9168.83     9113.23    481.32 o 
 -14   6  18     2121.49     2081.31     76.92 o 
 -12   6  18      246.43      210.13     33.64 o 
 -10   6  18      287.62      276.87     37.47 o 
  -8   6  18     5102.46     5094.16    106.65 o 
  -6   6  18    20815.68    20968.86    186.46 o 
  -4   6  18    33308.97    33088.10    343.55 o 
  -2   6  18     8757.36     8781.37    134.50 o 
   0   6  18     5446.72     5425.81    104.18 o 
   2   6  18     1376.34     1381.74     59.46 o 
   4   6  18        0.65      -12.10     28.79 o 
   6   6  18     3376.43     3283.83    122.39 o 
   8   6  18     4266.64     4382.36    214.23 o 
 -15   7  18     5926.88     5917.67    123.42 o 
 -13   7  18     4836.52     5097.41    110.77 o 
 -11   7  18     7623.37     7966.86    116.37 o 
  -9   7  18    16608.04    16935.63    217.77 o 
  -7   7  18    10527.81    10451.44    117.00 o 
  -5   7  18     2179.52     2126.58     53.98 o 
  -3   7  18        1.70      -43.38     28.92 o 
  -1   7  18     3010.57     2968.73     78.59 o 
   1   7  18    12650.83    12766.98    147.54 o 
   3   7  18    13280.68    13885.58    178.42 o 
   5   7  18    18475.49    19238.38    295.62 o 
   7   7  18     5831.73     6355.48    279.93 o 
 -14   8  18     5126.06     5079.78    113.99 o 
 -12   8  18       15.17      -10.22     28.26 o 
 -10   8  18     1327.62     1354.79     74.94 o 
  -8   8  18    14219.95    14206.74    144.70 o 
  -6   8  18    23369.00    23372.06    206.30 o 
  -4   8  18    19358.51    19746.61    206.62 o 
  -2   8  18     8173.42     8126.00    131.18 o 
   0   8  18      813.48      734.14     41.74 o 
   2   8  18      546.76      549.66     58.15 o 
   4   8  18        0.31      -46.95     41.29 o 
   6   8  18      859.50      726.63     81.17 o 
 -15   9  18     7450.41     7789.97    145.69 o 
 -13   9  18     8681.92     8881.34    151.34 o 
 -11   9  18     7074.59     7141.42    109.52 o 
  -9   9  18     6346.92     6320.74     90.24 o 
  -7   9  18     6873.15     6878.41     94.30 o 
  -5   9  18     3826.00     4027.86     72.13 o 
  -3   9  18       23.42       -3.93     28.27 o 
  -1   9  18     3149.91     3251.67     99.55 o 
   1   9  18    11307.27    11088.45    155.44 o 
   3   9  18    11470.62    11809.95    164.10 o 
   5   9  18    14539.08    15067.18    242.61 o 
 -14  10  18     9054.42     9542.11    203.55 o 
 -12  10  18       24.28      -12.76     34.71 o 
 -10  10  18     4625.79     4623.46     78.56 o 
  -8  10  18     6019.74     6246.32     91.08 o 
  -6  10  18    14067.11    14178.74    148.17 o 
  -4  10  18    14493.20    14843.80    152.56 o 
  -2  10  18    11495.05    11319.84    165.71 o 
   0  10  18      945.38      933.44     54.78 o 
   2  10  18      633.29      719.01     49.18 o 
   4  10  18        7.50      -62.80     41.86 o 
 -13  11  18     4647.75     4935.96    144.15 o 
 -11  11  18     3759.06     3873.56     84.01 o 
  -9  11  18     6171.09     6326.64     93.75 o 
  -7  11  18     7468.50     7423.27    101.70 o 
  -5  11  18     4838.84     4701.64     80.84 o 
  -3  11  18       59.33        3.85     36.12 o 
  -1  11  18      350.48      319.27     36.48 o 
   1  11  18     9638.19    10090.92    150.87 o 
   3  11  18    27787.51    28389.02    484.12 o 
 -12  12  18      300.10      180.11     36.58 o 
 -10  12  18     1990.07     1967.78     65.64 o 
  -8  12  18     9302.56     9461.95    118.79 o 
  -6  12  18    20133.31    20189.69    193.21 o 
  -4  12  18     8937.15     9070.31    131.03 o 
  -2  12  18     2186.43     2239.28     74.94 o 
   0  12  18     6060.52     6042.81    114.33 o 
   2  12  18      263.55      257.62     54.57 o 
  -9  13  18     6336.85     6541.09     99.15 o 
  -7  13  18     4637.45     4660.93    119.96 o 
  -5  13  18     3140.75     3315.32     82.19 o 
  -3  13  18      413.49      451.07     82.65 o 
  -1  13  18     3267.51     3182.32     79.36 o 
   1  13  18     7637.97     7455.76    162.39 o 
  -8  14  18     5512.98     5691.44    105.86 o 
  -6  14  18     4155.77     4461.62     82.74 o 
  -4  14  18     9748.58    10043.69    140.61 o 
  -2  14  18     9674.91     9783.78    121.59 o 
   0  14  18     3624.99     3806.82     98.46 o 
 -15   1  19        0.60       51.67     41.60 o 
 -13   1  19       15.86       37.88     42.45 o 
 -11   1  19     3561.45     3554.10    108.87 o 
  -9   1  19      156.03      114.52     41.12 o 
  -7   1  19      531.25      470.63     52.07 o 
  -5   1  19       29.93       28.60     39.16 o 
  -3   1  19      114.08       59.90     43.15 o 
  -1   1  19      305.29      390.19     97.28 o 
   1   1  19       14.98      130.58     33.10 o 
   3   1  19     2975.14     2986.20     80.99 o 
   5   1  19      611.48      640.22     52.95 o 
   7   1  19      490.16      522.40     51.41 o 
 -16   2  19      398.79      306.60     80.21 o 
 -14   2  19        8.27      -26.49     38.53 o 
 -12   2  19     1271.57     1225.80     78.10 o 
 -10   2  19      520.64      507.51     53.70 o 
  -8   2  19     1526.82     1373.95     89.33 o 
  -6   2  19      667.80      640.43     56.35 o 
  -4   2  19     3473.89     3582.38    107.11 o 
  -2   2  19      549.10      784.86     97.49 o 
   0   2  19      154.56      379.52     52.06 o 
   2   2  19      138.83      185.36     30.56 o 
   4   2  19     3980.56     3607.27     90.17 o 
   6   2  19       13.54      108.08     39.50 o 
 -15   3  19        0.81       -7.23     30.20 o 
 -13   3  19      674.56      666.61     68.53 o 
 -11   3  19       26.51       60.80     36.07 o 
  -9   3  19     6874.81     6890.51    149.41 o 
  -7   3  19     2022.03     1989.12     85.64 o 
  -5   3  19      121.48       68.52     43.05 o 
  -3   3  19       11.08       60.35     51.47 o 
  -1   3  19       16.39       90.10     43.42 o 
   1   3  19       28.44      -16.42     39.77 o 
   3   3  19      126.65      191.33     41.91 o 
   5   3  19      633.63      517.07     48.27 o 
   7   3  19      686.21      690.11     70.23 o 
 -16   4  19      487.81      506.00     53.41 o 
 -14   4  19      299.49      304.55     42.94 o 
 -12   4  19      108.23       58.90     36.37 o 
 -10   4  19      579.66      529.50     47.39 o 
  -8   4  19       33.00      -48.81     39.12 o 
  -6   4  19      647.44      652.88     58.53 o 
  -4   4  19      747.93      811.28     63.92 o 
  -2   4  19      162.04      219.98     46.65 o 
   0   4  19     3060.36     3220.59     82.26 o 
   2   4  19     1558.59     1623.59     55.09 o 
   4   4  19      244.99      220.91     47.11 o 
   6   4  19      785.13      668.79     68.49 o 
 -15   5  19      705.77      574.24     64.81 o 
 -13   5  19      538.82      591.58     43.04 o 
 -11   5  19     1921.11     1979.80     73.75 o 
  -9   5  19     2234.80     2322.99     77.70 o 
  -7   5  19     2245.28     2139.73     75.90 o 
  -5   5  19       24.21      -19.88     51.88 o 
  -3   5  19       51.66       12.28     31.50 o 
  -1   5  19       30.40       47.89     32.73 o 
   1   5  19     1532.39     1558.31     54.26 o 
   3   5  19      357.24      500.32     37.84 o 
   5   5  19      960.84      903.94     48.81 o 
   7   5  19      279.61      148.70     58.65 o 
 -14   6  19      251.88       88.28     41.05 o 
 -12   6  19      144.41       89.25     31.79 o 
 -10   6  19      399.15      361.36     37.69 o 
  -8   6  19      489.25      463.92     46.64 o 
  -6   6  19     3288.49     3269.08     90.40 o 
  -4   6  19     2598.86     2715.88     76.92 o 
  -2   6  19     1545.20     1455.61     61.92 o 
   0   6  19     4097.39     4069.82     78.57 o 
   2   6  19     1468.55     1599.00     56.92 o 
   4   6  19      224.30      312.37     37.33 o 
   6   6  19     2607.61     2689.06     83.77 o 
 -15   7  19      666.42      650.64     56.71 o 
 -13   7  19       25.17      -27.89     29.39 o 
 -11   7  19     1508.23     1445.39     63.05 o 
  -9   7  19     2930.79     2905.06     86.42 o 
  -7   7  19     1380.33     1331.49     68.85 o 
  -5   7  19      754.75      768.54     39.33 o 
  -3   7  19        2.51      -32.46     31.07 o 
  -1   7  19        3.44      -35.22     33.71 o 
   1   7  19      344.40      350.01     36.75 o 
   3   7  19      336.63      407.18     39.62 o 
   5   7  19      114.64      113.96     41.77 o 
 -14   8  19        4.03      -44.31     70.72 o 
 -12   8  19      905.46      829.56     75.19 o 
 -10   8  19     1207.80     1207.01     65.42 o 
  -8   8  19      942.23     1019.07     61.60 o 
  -6   8  19       42.96       36.69     26.81 o 
  -4   8  19       11.24      -30.38     38.52 o 
  -2   8  19        3.16      -63.02     42.01 o 
   0   8  19      910.72      768.79     44.55 o 
   2   8  19     3764.17     3983.29     81.73 o 
   4   8  19     3969.78     4336.50    120.24 o 
 -13   9  19      237.78      147.29     53.18 o 
 -11   9  19     1004.22     1023.72     62.18 o 
  -9   9  19      476.08      462.55     55.47 o 
  -7   9  19     2160.71     2118.72     57.03 o 
  -5   9  19     1263.96     1191.08     48.27 o 
  -3   9  19      175.95      105.28     33.58 o 
  -1   9  19      504.91      459.40     45.26 o 
   1   9  19       23.26      -20.31     32.94 o 
   3   9  19      453.19      417.60     56.15 o 
 -12  10  19      455.29      467.93     63.86 o 
 -10  10  19     1507.19     1491.38     72.00 o 
  -8  10  19     1639.49     1540.48     53.29 o 
  -6  10  19      117.37       89.87     29.41 o 
  -4  10  19      629.28      543.68     37.69 o 
  -2  10  19     1685.14     1724.31     70.57 o 
   0  10  19      893.30      843.47     52.76 o 
   2  10  19      585.87      632.05     50.49 o 
 -11  11  19       35.00      -68.11     45.41 o 
  -9  11  19      717.41      803.83     42.86 o 
  -7  11  19      524.94      489.79     38.21 o 
  -5  11  19     6235.58     6260.70     95.09 o 
  -3  11  19     8191.66     8149.52    126.70 o 
  -1  11  19        7.52      -48.64     32.43 o 
   1  11  19       79.47       88.54     39.18 o 
 -10  12  19     4218.50     4489.09     82.70 o 
  -8  12  19      523.52      598.52     40.19 o 
  -6  12  19      154.07      155.72     32.97 o 
  -4  12  19     7754.32     7962.17    109.31 o 
  -2  12  19      353.99      341.93     37.89 o 
   0  12  19      157.21      110.79     39.95 o 
  -7  13  19     2082.31     2124.19     62.12 o 
  -5  13  19     1107.36     1176.90     58.33 o 
  -3  13  19      953.26      944.98     58.62 o 
  -1  13  19     1043.50     1019.50     53.47 o 
 -16   0  20       96.38       51.47     66.11 o 
 -14   0  20     2732.99     2741.12    146.03 o 
 -12   0  20    10720.31    10434.74    277.00 o 
 -10   0  20       94.49       53.98     61.09 o 
  -8   0  20     7151.05     6928.32    215.91 o 
  -6   0  20     8144.17     8043.43    234.32 o 
  -4   0  20    22504.81    22882.54    460.69 o 
  -2   0  20    11344.27    11357.79    289.55 o 
   0   0  20      277.03      239.34     72.81 o 
   2   0  20     6467.10     6018.66    202.52 o 
   4   0  20     2566.29     3171.26    159.42 o 
   6   0  20    15108.24    17395.70    390.39 o 
 -15   1  20    17923.63    18352.85    282.69 o 
 -13   1  20    19000.90    19602.95    295.28 o 
 -11   1  20     8006.52     8005.94    265.28 o 
  -9   1  20        5.99      -60.58     40.39 o 
  -7   1  20     3049.92     2846.66    102.66 o 
  -5   1  20     2284.97     2428.82     97.19 o 
  -3   1  20    13149.34    13247.12    243.11 o 
  -1   1  20    17860.96    17741.83    271.61 o 
   1   1  20    10764.20    11112.75    201.04 o 
   3   1  20     3896.69     4036.50    120.51 o 
   5   1  20      814.10      906.79     72.83 o 
 -14   2  20     1009.97     1015.63     76.47 o 
 -12   2  20     1761.29     1858.10     90.50 o 
 -10   2  20    13464.93    13535.18    227.80 o 
  -8   2  20    14064.28    14006.11    233.00 o 
  -6   2  20    19713.84    19313.42    289.36 o 
  -4   2  20    11526.60    11261.33    263.61 o 
  -2   2  20     4307.15     4615.83    126.19 o 
   0   2  20     1038.48     1012.01     79.08 o 
   2   2  20      575.23      692.57     63.70 o 
   4   2  20    20899.91    22382.15    325.51 o 
   6   2  20    13407.88    14943.44    204.36 o 
 -15   3  20    12054.98    12435.81    162.08 o 
 -13   3  20    14684.36    15061.07    207.20 o 
 -11   3  20    10582.67    10695.92    199.12 o 
  -9   3  20     1986.86     1908.31    118.21 o 
  -7   3  20     1565.83     1560.34    142.47 o 
  -5   3  20    15334.11    15324.24    371.14 o 
  -3   3  20     5479.25     5745.18    139.79 o 
  -1   3  20    13946.98    14500.24    238.26 o 
   1   3  20     6580.46     7095.94    160.62 o 
   3   3  20     1703.82     1865.30     72.73 o 
   5   3  20     2404.43     2422.10     83.35 o 
 -14   4  20       38.21      -35.51     32.14 o 
 -12   4  20     3514.55     3535.03     95.21 o 
 -10   4  20    13122.64    13561.56    192.88 o 
  -8   4  20    15412.04    15401.00    327.42 o 
  -6   4  20    13789.88    14381.12    237.85 o 
  -4   4  20     8126.39     8443.98    171.75 o 
  -2   4  20     3295.87     3224.00    108.72 o 
   0   4  20      239.47      216.58     39.33 o 
   2   4  20     2114.36     2301.96     63.51 o 
   4   4  20     1198.43     1247.82     66.46 o 
 -15   5  20     8782.91     9158.67    179.66 o 
 -13   5  20     7759.49     8031.35    123.26 o 
 -11   5  20     7090.41     7256.44    137.86 o 
  -9   5  20     1980.51     2073.25     80.49 o 
  -7   5  20       58.81       34.50     44.97 o 
  -5   5  20     1878.12     1730.11     87.87 o 
  -3   5  20    20697.56    20730.35    305.90 o 
  -1   5  20    14378.05    14969.95    245.44 o 
   1   5  20    10181.58    10532.24    136.79 o 
   3   5  20     4741.17     5207.79     92.38 o 
   5   5  20     2598.48     2718.59    161.93 o 
 -14   6  20      120.25      112.29     42.86 o 
 -12   6  20     2912.79     2945.66     75.83 o 
 -10   6  20    14344.02    14786.80    206.04 o 
  -8   6  20    16063.40    16518.79    221.00 o 
  -6   6  20    11478.59    11476.65    215.07 o 
  -4   6  20     6488.69     6626.65    151.47 o 
  -2   6  20     3145.82     2970.41     83.47 o 
   0   6  20       86.41       16.06     31.04 o 
   2   6  20     3282.02     3404.85     76.49 o 
   4   6  20     7986.36     8448.79    186.71 o 
 -13   7  20     5863.83     6112.76    107.27 o 
 -11   7  20     2805.18     2845.91     88.70 o 
  -9   7  20     3401.07     3372.65     94.96 o 
  -7   7  20      263.44      229.41     44.15 o 
  -5   7  20     4653.22     4810.42    130.18 o 
  -3   7  20     6976.96     7198.46    126.31 o 
  -1   7  20     7878.42     8145.22    136.48 o 
   1   7  20    16981.44    17759.65    191.06 o 
   3   7  20    16591.68    17628.39    225.94 o 
 -12   8  20     7834.58     7948.45    144.69 o 
 -10   8  20     7827.50     8202.45    146.86 o 
  -8   8  20    20129.41    20786.41    261.69 o 
  -6   8  20    14976.78    15458.65    212.84 o 
  -4   8  20     3172.33     3225.95     73.34 o 
  -2   8  20       32.14      -39.20     33.52 o 
   0   8  20      336.11      267.12     38.06 o 
   2   8  20     2638.11     2508.99     71.88 o 
 -11   9  20     2123.27     2271.57     84.06 o 
  -9   9  20     3359.65     3413.84     97.91 o 
  -7   9  20     1055.49     1127.25     67.69 o 
  -5   9  20     3225.39     3206.57     68.77 o 
  -3   9  20     9574.90     9760.67    154.23 o 
  -1   9  20     4774.51     4886.12     90.74 o 
   1   9  20     9976.27    10884.57    142.57 o 
 -10  10  20    17135.29    17867.24    239.78 o 
  -8  10  20    14728.68    15556.05    218.82 o 
  -6  10  20    12575.98    13026.44    145.03 o 
  -4  10  20     5845.55     5730.31     90.87 o 
  -2  10  20       90.29       66.39     38.83 o 
   0  10  20      356.61      276.21     40.13 o 
  -9  11  20      962.89     1039.87     65.79 o 
  -7  11  20       36.56       48.49     29.96 o 
  -5  11  20     1094.53     1020.80     48.52 o 
  -3  11  20      881.49      973.25     66.13 o 
  -1  11  20    16468.84    16723.61    189.42 o 
  -6  12  20     3289.01     3480.25     74.83 o 
  -4  12  20     2331.11     2451.22     65.56 o 
 -13   1  21     1252.08     1142.00     81.62 o 
 -11   1  21     3321.60     3183.79    108.88 o 
  -9   1  21     2487.41     2388.12     96.29 o 
  -7   1  21       40.20       -9.25     42.01 o 
  -5   1  21      115.81      116.64     47.17 o 
  -3   1  21       16.70       56.95     46.01 o 
  -1   1  21       55.31      144.26     47.48 o 
   1   1  21       10.50      144.25     49.37 o 
   3   1  21     3848.32     3797.81    122.68 o 
 -14   2  21       56.71       17.01     45.49 o 
 -12   2  21       64.01       63.74     66.74 o 
 -10   2  21       64.88      113.16     46.43 o 
  -8   2  21      173.39      215.50     48.36 o 
  -6   2  21       10.23       34.83     44.31 o 
  -4   2  21       24.06       67.46     44.79 o 
  -2   2  21       22.71       23.36     44.63 o 
   0   2  21     1398.93     1434.69    125.95 o 
   2   2  21      218.27      175.22     52.92 o 
   4   2  21      574.16      600.86     68.62 o 
 -13   3  21     3525.22     3426.90    114.74 o 
 -11   3  21     4515.25     4663.23    130.85 o 
  -9   3  21      215.91      157.23     48.22 o 
  -7   3  21       13.07        5.41     42.58 o 
  -5   3  21       93.34      182.45     49.26 o 
  -3   3  21      234.02      236.15     52.49 o 
  -1   3  21     1017.50     1280.51     95.40 o 
   1   3  21      358.56      373.01     57.51 o 
   3   3  21        8.33       18.91     50.60 o 
 -14   4  21       68.47      -16.10     33.78 o 
 -12   4  21      152.38      101.86     50.14 o 
 -10   4  21      251.08      214.01     51.45 o 
  -8   4  21      231.81      227.03     51.14 o 
  -6   4  21        5.53      -20.41     43.05 o 
  -4   4  21     1746.43     1513.49     84.77 o 
  -2   4  21     2135.00     2384.27     99.35 o 
   0   4  21     2292.10     2239.86     75.61 o 
   2   4  21      987.90     1103.98     60.54 o 
   4   4  21        1.36      -64.49    108.16 o 
 -13   5  21      963.66     1032.56     55.69 o 
 -11   5  21     1913.92     1989.97     79.54 o 
  -9   5  21      291.90      207.17     52.52 o 
  -7   5  21      477.12      300.95     55.02 o 
  -5   5  21       47.51      -13.95     42.69 o 
  -3   5  21      490.75      580.79     61.33 o 
  -1   5  21      852.96      962.12    142.06 o 
   1   5  21       86.52      131.55     40.19 o 
   3   5  21      153.69      145.57     35.73 o 
 -12   6  21        2.69      -24.54     37.25 o 
 -10   6  21      755.47      808.90     59.59 o 
  -8   6  21      385.53      347.85     58.12 o 
  -6   6  21       49.80      -42.63     43.45 o 
  -4   6  21     1311.32     1391.45     83.43 o 
  -2   6  21      823.03      979.50    100.21 o 
   0   6  21     1632.29     1825.23     76.13 o 
   2   6  21     1190.32     1262.11     62.53 o 
 -11   7  21     3790.82     3518.20     99.64 o 
  -9   7  21     1038.04     1058.64     66.07 o 
  -7   7  21      430.50      353.59     57.64 o 
  -5   7  21        3.67      -60.23     43.30 o 
  -3   7  21      392.75      400.95     57.53 o 
  -1   7  21      192.81      172.02     52.66 o 
   1   7  21        8.75        3.90     40.85 o 
 -10   8  21       68.88       79.81     43.21 o 
  -8   8  21        3.02      -63.33     42.22 o 
  -6   8  21       11.41      -71.85     73.85 o 
  -4   8  21      977.81     1002.43     76.34 o 
  -2   8  21     1577.64     1447.95     68.46 o 
   0   8  21     1599.89     1870.33     64.70 o 
  -9   9  21     3056.06     3291.50     99.44 o 
  -7   9  21      835.27      798.72     60.19 o 
  -5   9  21       98.16       73.74     49.54 o 
  -3   9  21       37.44      -42.09     58.52 o 
  -1   9  21        3.45      -24.26     32.04 o 
  -8  10  21       80.77       64.84     42.67 o 
  -6  10  21       41.99       24.49     40.33 o 
  -4  10  21     3143.15     3164.16     77.71 o 
  -2  10  21     1047.63     1237.98     81.13 o 
 -12   0  22     4644.29     5077.20    196.66 o 
 -10   0  22    19367.93    19410.43    425.96 o 
  -8   0  22     3656.23     3487.17    168.63 o 
  -6   0  22     3279.69     3174.19    162.35 o 
  -4   0  22     1378.71     1084.56    116.74 o 
  -2   0  22      207.53      188.29     73.64 o 
   0   0  22     3605.08     4006.02    176.16 o 
   2   0  22     6293.74     7014.94    233.90 o 
 -13   1  22      618.33      498.72     86.82 o 
 -11   1  22      235.06      226.93     76.99 o 
  -9   1  22     3091.35     3063.92    112.57 o 
  -7   1  22    14841.84    15404.21    258.44 o 
  -5   1  22    14184.63    14320.63    244.83 o 
  -3   1  22     7831.15     8289.32    176.92 o 
  -1   1  22     6851.38     7494.68    167.73 o 
   1   1  22     1072.80     1256.98     85.34 o 
 -12   2  22    11052.22    11521.90    216.87 o 
 -10   2  22     3639.26     3840.74    121.90 o 
  -8   2  22     9009.67     8975.36    186.40 o 
  -6   2  22     3821.55     3795.11    123.36 o 
  -4   2  22       76.69       58.51     76.78 o 
  -2   2  22     1764.65     1752.73    133.27 o 
   0   2  22     4962.34     5373.79    142.47 o 
   2   2  22    11465.42    12817.72    232.10 o 
 -11   3  22        0.27       -9.46     47.17 o 
  -9   3  22     2064.08     1991.67     96.41 o 
  -7   3  22    10227.53    10564.00    204.30 o 
  -5   3  22    15772.65    16843.56    273.38 o 
  -3   3  22    15200.74    15912.00    262.44 o 
  -1   3  22     3586.05     3932.19    123.94 o 
   1   3  22     2170.18     2142.98    101.75 o 
 -12   4  22     9898.17    10425.27    205.45 o 
 -10   4  22    10288.41    10590.34    205.44 o 
  -8   4  22     7748.44     8307.08    178.53 o 
  -6   4  22     3001.24     3026.28    112.26 o 
  -4   4  22      240.65      214.87     93.94 o 
  -2   4  22     1473.17     1695.49     93.22 o 
   0   4  22     4867.47     5223.37    109.38 o 
 -11   5  22       27.00      -17.81     55.65 o 
  -9   5  22     3993.22     3919.70    124.86 o 
  -7   5  22     6233.69     6123.07    152.97 o 
  -5   5  22    12709.10    13734.08    240.53 o 
  -3   5  22     9036.51     9404.06    191.87 o 
  -1   5  22     6596.06     7320.74    168.99 o 
   1   5  22     2245.26     2434.80    109.76 o 
 -10   6  22     9708.58     9965.96    200.83 o 
  -8   6  22     7412.86     8037.04    177.08 o 
  -6   6  22     2029.49     1926.40     96.44 o 
  -4   6  22       11.57      -69.67     46.45 o 
  -2   6  22     1555.16     1647.69    128.46 o 
   0   6  22     5884.71     6239.24    122.20 o 
  -9   7  22     2992.11     3168.50    172.39 o 
  -7   7  22     2122.14     2309.01    101.04 o 
  -5   7  22     6649.41     7039.86    194.99 o 
  -3   7  22    11457.36    11773.00    221.07 o 
  -1   7  22     9231.79     9803.30    157.07 o 
  -8   8  22     6491.62     6941.94    139.53 o 
  -6   8  22     1202.88     1157.30    169.25 o 
  -4   8  22      240.15      229.85     58.21 o 
  -2   8  22     2392.27     2383.95    151.26 o 
 -11   1  23     1975.41     2116.08    126.78 o 
  -9   1  23       24.31       55.23     49.41 o 
  -7   1  23      101.47      268.32     54.29 o 
  -5   1  23      618.38      688.51    104.19 o 
  -3   1  23       90.02       56.12     50.14 o 
  -1   1  23       41.41       58.79     51.48 o 
 -10   2  23        0.01        6.83     47.04 o 
  -8   2  23      247.37      318.06     90.38 o 
  -6   2  23       52.40       81.35     50.74 o 
  -4   2  23      451.15      407.47     61.10 o 
  -2   2  23      103.70       99.25     51.36 o 
  -9   3  23       56.59       71.98    104.40 o 
  -7   3  23        0.16      -11.67     47.20 o 
  -5   3  23     2407.84     2680.78    108.88 o 
  -3   3  23     3311.77     4029.99    128.95 o 
  -1   3  23      258.85      225.56     61.30 o 
  -8   4  23      738.66      863.16    165.49 o 
  -6   4  23      458.26      547.67     83.27 o 
  -4   4  23      935.78      825.76     72.19 o 
  -2   4  23      450.32      408.36     63.36 o 
  -7   5  23        0.43      -26.39     45.99 o 
  -5   5  23      616.08      746.71     70.09 o 
  -3   5  23     2606.62     2855.82    193.31 o 
  -6   6  23        2.41      -33.90     47.70 o 
  -4   6  23       72.55       38.76     52.49 o 
                                                 
